# Supplementary material for: A public mid‐density genotyping platform for pecan [Carya illinoinensis (Wangenh.) K. Koch]
Source: Plant Genome. 2026 Jun 13;19(2):e70262. doi: 10.1002/tpg2.70262 (PMC13263899; doi:10.1002/tpg2.70262)
Supplement: Supplementary file 2 — Supplemental Table S1. The first three principal components using read counts from the DArTag Missing Allele Discovery Counts report and accession information for tested pecan samples. Supplemental Table S2. Number of samples within various marker detection rates in the 376 pecan samples genotyped. Supplemental Table S3. Sample‐based missing rates of the testing materials for the 3K pecan DArTag panel. Supplemental Table S4. Polymorphism information content (PIC) values for DArTag loci using read counts of microhaplotypes in the diverse population. Supplemental Table S5. Polymorphism information content (PIC) values of single nucleotide polymorphisms (SNPs) using read counts in the diverse population. Supplemental Table S6. Linkage map constructed for the F1 population and genomic information of single nucleotide polymorphisms (SNPs) included in the linkage map. Supplemental Table S7. Summary statistics of the linkage map constructed for the F1 population. [file TPG2-19-e70262-s002.xlsx]

## Sheet: Supplmental Table S1
Supplemental Table S1. The first three principal components using read counts from the DArTag Missing Allele Discovery Counts report and accession information for tested pecan samples.
Accession name	PC1	PC2	PC3	Population type	Species	Note
A-93	-2.00302	-8.40028	-5.24725	Diverse population	Carya illinoinensis (Wangenh.) K. Koch	used for marker panel validation
Abbott Thinshell	-1.77984	-8.11701	-2.05259	Diverse population	Carya illinoinensis (Wangenh.) K. Koch × Carya cordiformis (Wangenh.) K. Koch	used for marker panel validation
Allbritton	-1.46817	-7.43949	1.12116	Diverse population	Carya illinoinensis (Wangenh.) K. Koch	used for marker panel validation
Altman	-2.09898	-7.56237	2.26278	Diverse population	Carya illinoinensis (Wangenh.) K. Koch	used for marker panel validation
Apalachee	-2.3468	-8.88045	-6.98799	Diverse population	Carya illinoinensis (Wangenh.) K. Koch	used for marker panel validation
Baker	-2.42358	-8.94032	-7.47242	Diverse population	Carya illinoinensis (Wangenh.) K. Koch	used for marker panel validation
Barton	-1.68048	-8.87511	-6.24448	Diverse population	Carya illinoinensis (Wangenh.) K. Koch	used for marker panel creation and validation
Bradley (FL)	-1.97897	-8.02051	2.40443	Diverse population	Carya illinoinensis (Wangenh.) K. Koch	used for marker panel validation
Brake	-1.77593	-8.6781	-5.11244	Diverse population	Carya illinoinensis (Wangenh.) K. Koch	used for marker panel creation and validation
Bryce	-1.55482	-7.86822	1.80356	Diverse population	Carya illinoinensis (Wangenh.) K. Koch	used for marker panel validation
Burkett	-1.59845	-6.96208	3.57523	Diverse population	Carya illinoinensis (Wangenh.) K. Koch	used for marker panel creation and validation
Caddo	-2.17919	-7.58844	-5.5352	Diverse population	Carya illinoinensis (Wangenh.) K. Koch	used for marker panel creation and validation
Candy	-1.78676	-8.36555	-1.81786	Diverse population	Carya illinoinensis (Wangenh.) K. Koch	used for marker panel creation and validation
Canton	-1.44795	-7.28162	1.77849	Diverse population	Carya illinoinensis (Wangenh.) K. Koch	used for marker panel validation
CapeFear	-2.21306	-8.07459	-4.61683	Diverse population	Carya illinoinensis (Wangenh.) K. Koch	used for marker panel creation and validation
Carden	-1.83522	-7.86192	2.16382	Diverse population	Carya illinoinensis (Wangenh.) K. Koch	used for marker panel validation
Carmichael	-1.59449	-7.96022	1.35649	Diverse population	Carya illinoinensis (Wangenh.) K. Koch	used for marker panel creation and validation
Centennial	-1.79924	-8.08064	-1.1379	Diverse population	Carya illinoinensis (Wangenh.) K. Koch	used for marker panel validation
CES24 (LAC)	28.4034	1.19946	0.209664	Diverse population	Carya laciniosa (F.Michx.) G.Don	used for marker panel validation
Cherokee	-2.18304	-7.21939	-3.54823	Diverse population	Carya illinoinensis (Wangenh.) K. Koch	used for marker panel creation and validation
Chief	-1.44277	-7.50616	0.852358	Diverse population	Carya illinoinensis (Wangenh.) K. Koch	used for marker panel validation
Choctaw	-2.91273	-6.07834	-8.44854	Diverse population	Carya illinoinensis (Wangenh.) K. Koch	used for marker panel creation and validation
Clark	-1.52135	-7.72119	3.03384	Diverse population	Carya illinoinensis (Wangenh.) K. Koch	used for marker panel creation and validation
Colby	-1.75809	-7.28912	1.43819	Diverse population	Carya illinoinensis (Wangenh.) K. Koch	used for marker panel validation
Creek	-1.93952	-7.84581	-2.6879	Diverse population	Carya illinoinensis (Wangenh.) K. Koch	used for marker panel creation and validation
Curtis	-1.81204	-8.07451	1.65613	Diverse population	Carya illinoinensis (Wangenh.) K. Koch	used for marker panel creation and validation
Davis	-1.93737	-8.21229	-2.17976	Diverse population	Carya illinoinensis (Wangenh.) K. Koch	used for marker panel validation
Desirable	-2.21123	-8.76031	-6.14906	Diverse population	Carya illinoinensis (Wangenh.) K. Koch	used for marker panel creation and validation
Dooley	-1.57982	-7.19484	0.97363	Diverse population	Carya illinoinensis (Wangenh.) K. Koch	used for marker panel validation
Duck Creek 16	-1.25344	-7.54737	3.43812	Diverse population	Carya illinoinensis (Wangenh.) K. Koch	used for marker panel validation
Dumbell Lake Small	-1.99154	-7.1895	1.25176	Diverse population	Carya illinoinensis (Wangenh.) K. Koch	used for marker panel validation
Edisto	-1.83851	-8.21298	1.88169	Diverse population	Carya illinoinensis (Wangenh.) K. Koch	used for marker panel validation
Elliott	-1.70277	-8.12651	1.96845	Diverse population	Carya illinoinensis (Wangenh.) K. Koch	used for marker panel creation and validation
Evers-Sample1	-1.38795	-6.31996	3.91803	Diverse population	Carya illinoinensis (Wangenh.) K. Koch	used for marker panel creation and validation
Evers-Sample2	-1.62909	-7.65766	1.38118	Diverse population	Carya illinoinensis (Wangenh.) K. Koch	used for marker panel validation
EW 7-25(XLC)	1.1317	-7.4634	-0.745322	Diverse population	Carya illinoinensis (Wangenh.) K. Koch × Carya aquatica (F.Michx.) Nutt. ex Elliott	used for marker panel validation
Excel	-1.84137	-8.71999	-5.19975	Diverse population	Carya illinoinensis (Wangenh.) K. Koch	used for marker panel validation
Fairbanks	28.5503	1.26817	0.907112	Diverse population	Carya cordiformis (Wangenh.) K. Koch × Carya ovata (Mill.) K.Koch	used for marker panel validation
Forkert	-2.4014	-8.87096	-10.4142	Diverse population	Carya illinoinensis (Wangenh.) K. Koch	used for marker panel creation and validation
Freeman	-1.98496	-8.42776	2.20932	Diverse population	Carya illinoinensis (Wangenh.) K. Koch	used for marker panel validation
Giles	-1.62919	-7.64609	2.69771	Diverse population	Carya illinoinensis (Wangenh.) K. Koch	used for marker panel validation
Gloria Grande	-1.84798	-7.53147	-2.09823	Diverse population	Carya illinoinensis (Wangenh.) K. Koch	used for marker panel creation and validation
Goose Pond	-1.61731	-7.61408	0.899731	Diverse population	Carya illinoinensis (Wangenh.) K. Koch	used for marker panel validation
Green Island Hackberry	-1.46751	-7.55538	1.54371	Diverse population	Carya illinoinensis (Wangenh.) K. Koch	used for marker panel validation
Halbert	-1.67296	-7.82884	2.8149	Diverse population	Carya illinoinensis (Wangenh.) K. Koch	used for marker panel creation and validation
Hopi	-2.29153	-8.29618	-4.89811	Diverse population	Carya illinoinensis (Wangenh.) K. Koch	used for marker panel validation
Houma	-2.29587	-8.37403	-2.85984	Diverse population	Carya illinoinensis (Wangenh.) K. Koch	used for marker panel validation
Ideal_(Bradley)	-1.81602	-7.33005	2.79021	Diverse population	Carya illinoinensis (Wangenh.) K. Koch	used for marker panel validation
Jersey	-1.93317	-7.55719	2.68344	Diverse population	Carya illinoinensis (Wangenh.) K. Koch	used for marker panel validation
Johnson(KS)	-1.68498	-7.6067	1.97533	Diverse population	Carya illinoinensis (Wangenh.) K. Koch	used for marker panel creation and validation
Jones Hybrid	-1.79444	-7.8387	-2.63002	Diverse population	Carya cordiformis (Wangenh.) K. Koch × Carya ovata (Mill.) K.Koch	used for marker panel validation
Kanza	-2.00863	-5.2587	-0.31739	Diverse population	Carya illinoinensis (Wangenh.) K. Koch	used for marker panel creation and validation
Kernodle	-2.43875	-9.17172	-11.0946	Diverse population	Carya illinoinensis (Wangenh.) K. Koch	used for marker panel validation
Kibler	-1.51549	-7.77428	1.49801	Diverse population	Carya illinoinensis (Wangenh.) K. Koch	used for marker panel validation
Kiowa	-2.50401	-5.72772	-7.51458	Diverse population	Carya illinoinensis (Wangenh.) K. Koch	used for marker panel validation
La Bahia	-1.71314	-7.2304	-1.49852	Diverse population	Carya illinoinensis (Wangenh.) K. Koch	used for marker panel validation
Lakota	-4.32278	1.70836	-3.84401	F1	Carya illinoinensis (Wangenh.) K. Koch	used for marker panel creation and validation
Limpia Creek	-1.60497	-7.00994	3.5259	Diverse population	Carya illinoinensis (Wangenh.) K. Koch	used for marker panel validation
Lindauer	30.4429	1.94475	0.0626476	Diverse population	Carya laciniosa (F.Michx.) G.Don	used for marker panel validation
Lipan	-1.90598	-8.60205	-4.79098	Diverse population	Carya illinoinensis (Wangenh.) K. Koch	used for marker panel creation and validation
Longfellow	-1.65943	-7.0085	3.67863	Diverse population	Carya illinoinensis (Wangenh.) K. Koch	used for marker panel validation
Mahan	-3.24128	-4.44281	-8.59337	Diverse population	Carya illinoinensis (Wangenh.) K. Koch	used for marker panel creation and validation
Major	-2.70183	-2.13138	0.886322	Diverse population	Carya illinoinensis (Wangenh.) K. Koch	used for marker panel creation and validation
Mandan	-1.95707	-7.35229	-0.889381	Diverse population	Carya illinoinensis (Wangenh.) K. Koch	used for marker panel creation and validation
McCallister	11.2249	-3.50965	0.561158	Diverse population	Carya illinoinensis (Wangenh.) K. Koch × Carya laciniosa (F.Michx.) G.Don	used for marker panel validation
McCulley	-1.78541	-7.60364	2.66165	Diverse population	Carya illinoinensis (Wangenh.) K. Koch	used for marker panel creation and validation
Mohawk	-2.22539	-6.88425	-9.89092	Diverse population	Carya illinoinensis (Wangenh.) K. Koch	used for marker panel creation and validation
Moore	-1.79576	-8.40276	-2.73928	Diverse population	Carya illinoinensis (Wangenh.) K. Koch	used for marker panel creation and validation
Mullahy	-1.7251	-7.30696	1.23048	Diverse population	Carya illinoinensis (Wangenh.) K. Koch	used for marker panel validation
MX94-003-4	-1.17962	-5.64788	4.39178	Diverse population	Carya illinoinensis (Wangenh.) K. Koch	used for marker panel validation
MX94-005-6	-1.58716	-5.53182	4.38778	Diverse population	Carya illinoinensis (Wangenh.) K. Koch	used for marker panel validation
MX94-006-4	-0.876367	-6.58245	4.52733	Diverse population	Carya illinoinensis (Wangenh.) K. Koch	used for marker panel validation
MX94-009-2	-1.31073	-6.2439	4.50184	Diverse population	Carya illinoinensis (Wangenh.) K. Koch	used for marker panel validation
MX94-030-6	-1.27978	-6.62651	3.89003	Diverse population	Carya illinoinensis (Wangenh.) K. Koch	used for marker panel validation
MX94-031-1	-1.17807	-6.51602	4.11829	Diverse population	Carya illinoinensis (Wangenh.) K. Koch	used for marker panel validation
MX94-052-3	-1.58731	-5.58041	4.91266	Diverse population	Carya illinoinensis (Wangenh.) K. Koch	used for marker panel validation
MX94-054-8	-1.19446	-7.52258	4.69015	Diverse population	Carya illinoinensis (Wangenh.) K. Koch	used for marker panel validation
MX94-066-7	-1.57636	-6.73849	4.07039	Diverse population	Carya illinoinensis (Wangenh.) K. Koch	used for marker panel validation
MX94-069-3	-1.50232	-6.74537	4.1617	Diverse population	Carya illinoinensis (Wangenh.) K. Koch	used for marker panel validation
MX94-073-2	-1.0641	-6.51507	4.55629	Diverse population	Carya illinoinensis (Wangenh.) K. Koch	used for marker panel validation
MX94-093-3	-1.49519	-7.16353	2.83832	Diverse population	Carya illinoinensis (Wangenh.) K. Koch	used for marker panel validation
MX94-102-2	-0.771695	-3.41403	5.53724	Diverse population	Carya illinoinensis (Wangenh.) K. Koch	used for marker panel validation
MX94-115-5	-1.61567	-6.44124	1.50657	Diverse population	Carya illinoinensis (Wangenh.) K. Koch	used for marker panel validation
MX94-116-5	-2.00427	-5.32326	-0.0294706	Diverse population	Carya illinoinensis (Wangenh.) K. Koch	used for marker panel validation
MX94-117-7	-1.40042	-6.58071	4.02142	Diverse population	Carya illinoinensis (Wangenh.) K. Koch	used for marker panel validation
MX94-122-2	-0.742814	-3.45584	5.08752	Diverse population	Carya illinoinensis (Wangenh.) K. Koch	used for marker panel validation
MX94-128-6	-1.08549	-3.83966	5.04419	Diverse population	Carya illinoinensis (Wangenh.) K. Koch	used for marker panel validation
MX94-239-4	-1.70142	-8.03232	0.254141	Diverse population	Carya illinoinensis (Wangenh.) K. Koch	used for marker panel validation
MX94-240-6	-1.25859	-6.53095	4.14657	Diverse population	Carya illinoinensis (Wangenh.) K. Koch	used for marker panel validation
MX94-259-1	-1.29022	-7.13381	3.87143	Diverse population	Carya illinoinensis (Wangenh.) K. Koch	used for marker panel validation
MX94-295-3	-1.56854	-7.10569	4.50793	Diverse population	Carya illinoinensis (Wangenh.) K. Koch	used for marker panel validation
MX94-296-2	-1.18549	-5.92512	3.32087	Diverse population	Carya illinoinensis (Wangenh.) K. Koch	used for marker panel validation
MX94-303-5	-1.43558	-5.98787	4.32007	Diverse population	Carya illinoinensis (Wangenh.) K. Koch	used for marker panel validation
MX94-324-3	-1.63486	-7.31191	3.9902	Diverse population	Carya illinoinensis (Wangenh.) K. Koch	used for marker panel validation
MX94-326-1	-1.29881	-7.01159	4.65908	Diverse population	Carya illinoinensis (Wangenh.) K. Koch	used for marker panel validation
MX94-329-9	-1.60272	-7.76247	3.82513	Diverse population	Carya illinoinensis (Wangenh.) K. Koch	used for marker panel validation
MX94-336-3	-1.45128	-7.21473	4.49192	Diverse population	Carya illinoinensis (Wangenh.) K. Koch	used for marker panel validation
Navaho	-2.53643	-7.53637	-5.02181	Diverse population	Carya illinoinensis (Wangenh.) K. Koch	used for marker panel creation and validation
NC-2B	-1.36774	-7.09394	0.687234	Diverse population	Carya illinoinensis (Wangenh.) K. Koch	used for marker panel creation and validation
NC-4	-1.656	-7.55623	1.69582	Diverse population	Carya illinoinensis (Wangenh.) K. Koch	used for marker panel creation and validation
Niblack	-1.87874	-8.25782	-0.727727	Diverse population	Carya illinoinensis (Wangenh.) K. Koch	used for marker panel validation
Nugget	-1.69674	-7.83396	2.17899	Diverse population	Carya illinoinensis (Wangenh.) K. Koch	used for marker panel creation and validation
Oconee	-2.30642	-8.84197	-9.04792	Diverse population	Carya illinoinensis (Wangenh.) K. Koch	used for marker panel validation
Odom	-1.87895	-9.58109	-7.67532	Diverse population	Carya illinoinensis (Wangenh.) K. Koch	used for marker panel creation and validation
Oklahoma	-1.67238	-7.49351	1.92274	Diverse population	Carya illinoinensis (Wangenh.) K. Koch	used for marker panel creation and validation
Oliver	-1.38146	-6.9433	3.76445	Diverse population	Carya illinoinensis (Wangenh.) K. Koch	used for marker panel validation
Osage	-1.63693	-4.87132	3.14389	Diverse population	Carya illinoinensis (Wangenh.) K. Koch	used for marker panel creation and validation
Owens	-1.54783	-7.55398	-1.12828	Diverse population	Carya illinoinensis (Wangenh.) K. Koch	used for marker panel validation
Pearce	-1.68863	-7.79749	2.45227	Diverse population	Carya illinoinensis (Wangenh.) K. Koch	used for marker panel validation
Peruque	-1.4259	-7.8031	1.76833	Diverse population	Carya illinoinensis (Wangenh.) K. Koch	used for marker panel validation
Pleas	5.95712	-5.75287	2.31799	Diverse population	Carya illinoinensis (Wangenh.) K. Koch × Carya cordiformis (Wangenh.) K. Koch	used for marker panel validation
Podsednik	-2.50648	-7.43497	-9.32798	Diverse population	Carya illinoinensis (Wangenh.) K. Koch	used for marker panel validation
Pointe Coupee 2	-2.42208	-8.05548	-6.27622	Diverse population	Carya illinoinensis (Wangenh.) K. Koch	used for marker panel validation
Porter	30.682	1.80148	0.0485594	Diverse population	Carya ovata (Mill.) K.Koch	used for marker panel validation
Ring	22.9778	-0.163069	1.0057	Diverse population	Carya palmeri W.E.Manning	used for marker panel validation
Ripe Early	-2.26133	-8.13297	-6.86085	Diverse population	Carya illinoinensis (Wangenh.) K. Koch	used for marker panel validation
Risien 1	-1.78889	-7.52218	3.19309	Diverse population	Carya illinoinensis (Wangenh.) K. Koch	used for marker panel validation
Riverside	-1.61311	-7.7053	3.1347	Diverse population	Carya illinoinensis (Wangenh.) K. Koch	used for marker panel validation
Russell	-1.99932	-8.45173	-4.30505	Diverse population	Carya illinoinensis (Wangenh.) K. Koch	used for marker panel validation
SanSaba	-1.68707	-7.87966	3.28816	Diverse population	Carya illinoinensis (Wangenh.) K. Koch	used for marker panel validation
SanFelipe	-1.68565	-7.39301	0.0236983	Diverse population	Carya illinoinensis (Wangenh.) K. Koch	used for marker panel validation
Schley	-2.64349	-8.19066	-10.776	Diverse population	Carya illinoinensis (Wangenh.) K. Koch	used for marker panel creation and validation
Seas (OVT)	30.5633	2.13215	0.0761579	Diverse population	Carya ovata (Mill.) K.Koch	used for marker panel validation
Shag	-1.58855	-7.32165	0.999969	Diverse population	Carya illinoinensis (Wangenh.) K. Koch	used for marker panel validation
Shawnee	-1.82627	-9.13242	-8.86754	Diverse population	Carya illinoinensis (Wangenh.) K. Koch	used for marker panel validation
Shepherd	-1.37702	-7.70943	1.40211	Diverse population	Carya illinoinensis (Wangenh.) K. Koch	used for marker panel validation
Shoshoni	-1.59456	-7.80748	-2.02986	Diverse population	Carya illinoinensis (Wangenh.) K. Koch	used for marker panel creation and validation
Simpson #1	30.3667	1.4771	-0.181395	Diverse population	Carya laciniosa (F.Michx.) G.Don	used for marker panel validation
Sioux	-2.11843	-7.82791	-4.77979	Diverse population	Carya illinoinensis (Wangenh.) K. Koch	used for marker panel creation and validation
Snaps	-1.39692	-7.12986	1.6137	Diverse population	Carya illinoinensis (Wangenh.) K. Koch	used for marker panel validation
Starking_Hardy_Giant	-1.56021	-7.53682	1.5179	Diverse population	Carya illinoinensis (Wangenh.) K. Koch	used for marker panel creation and validation
Stuart	-1.92436	-7.07533	-2.59478	Diverse population	Carya illinoinensis (Wangenh.) K. Koch	used for marker panel creation and validation
Success	-2.00761	-9.41831	-8.35145	Diverse population	Carya illinoinensis (Wangenh.) K. Koch	used for marker panel creation and validation
Supreme	-1.65692	-7.89115	3.74714	Diverse population	Carya illinoinensis (Wangenh.) K. Koch	used for marker panel validation
Tiny Tim	-1.73032	-7.09105	1.66773	Diverse population	Carya illinoinensis (Wangenh.) K. Koch	used for marker panel validation
Tissue Paper	-1.69667	-7.69576	2.19035	Diverse population	Carya illinoinensis (Wangenh.) K. Koch	used for marker panel validation
TN Big Tree	-1.43605	-7.5393	1.77461	Diverse population	Carya illinoinensis (Wangenh.) K. Koch	used for marker panel validation
Underwood = Jay Underw	11.9419	-3.54332	0.560138	Diverse population	Carya illinoinensis (Wangenh.) K. Koch × Carya cordiformis (Wangenh.) K. Koch	used for marker panel validation
VC1-68	-1.71552	-6.4514	-3.23469	Diverse population	Carya illinoinensis (Wangenh.) K. Koch	used for marker panel validation
Waco	-2.17228	-7.93518	-5.065	Diverse population	Carya illinoinensis (Wangenh.) K. Koch	used for marker panel creation and validation
Wallops Island	-1.4939	-7.64167	1.04891	Diverse population	Carya illinoinensis (Wangenh.) K. Koch	used for marker panel validation
Warren 346	-1.63172	-7.29802	2.15338	Diverse population	Carya illinoinensis (Wangenh.) K. Koch	used for marker panel validation
Western	-1.76945	-8.41006	4.08553	Diverse population	Carya illinoinensis (Wangenh.) K. Koch	used for marker panel creation and validation
Wichita	-2.20879	-6.59046	-2.61633	Diverse population	Carya illinoinensis (Wangenh.) K. Koch	used for marker panel creation and validation
Wilson Hican (Vernon)	12.9249	-3.01083	1.02612	Diverse population	Carya illinoinensis (Wangenh.) K. Koch × Carya laciniosa (F.Michx.) G.Don	used for marker panel validation
Witte (IA)	-1.2801	-6.9051	1.39345	Diverse population	Carya illinoinensis (Wangenh.) K. Koch	used for marker panel validation
WS-5	-1.58482	-8.0527	2.42775	Diverse population	Carya illinoinensis (Wangenh.) K. Koch	used for marker panel validation
01-GLA-LA-3.5	30.0684	2.49708	-0.610399	Diverse population	Carya glabra (Mill.) Sweet	used for marker panel validation
02-AQU-LA-BL1	7.73106	-5.2643	5.379	Diverse population	Carya aquatica (F.Michx.) Nutt. ex Elliott	used for marker panel validation
02-AQU-LA-CL2	6.89992	-5.66542	5.4467	Diverse population	Carya aquatica (F.Michx.) Nutt. ex Elliott	used for marker panel validation
02-COR-LA-BF-2	23.2506	-0.0406132	2.47368	Diverse population	Carya cordiformis (Wangenh.) K. Koch	used for marker panel validation
02-COR-LA-BF1	23.3399	-0.16467	2.16463	Diverse population	Carya cordiformis (Wangenh.) K. Koch	used for marker panel validation
05-LAC-KY-2.6	30.6646	1.89866	-0.0916078	Diverse population	Carya laciniosa (F.Michx.) G.Don	used for marker panel validation
07-LAC-KS-1	30.3873	2.05467	0.156766	Diverse population	Carya laciniosa (F.Michx.) G.Don	used for marker panel validation
07-MYR-LA-1	20.7959	-1.28769	-0.327633	Diverse population	Carya myristiciformis Nutt. ex Elliott	used for marker panel validation
07-TEX-KS-1	29.5454	2.46463	-1.21412	Diverse population	Carya texana Buckley	used for marker panel validation
07-TEX-TX-1	29.5426	2.4054	-1.16577	Diverse population	Carya texana Buckley	used for marker panel validation
08-MYR-AL-1.5	24.3236	-0.200035	-2.16694	Diverse population	Carya myristiciformis Nutt. ex Elliott	used for marker panel validation
08-TOM-AR-1.1	29.746	2.53922	-1.25767	Diverse population	Carya tomentosa Nutt.	used for marker panel validation
09-CAT-ZH-49	22.2367	0.571213	-0.189267	Diverse population	Carya cathayensis Sarg.	used for marker panel validation
09-FLA-ABS-2.4	28.3676	2.67464	-1.39696	Diverse population	Carya floridana Sarg.	used for marker panel validation
09-FLA-LJW-5.8	28.9942	2.36063	-1.70179	Diverse population	Carya floridana Sarg.	used for marker panel validation
09-FLA-OC-1.4	29.1459	2.53733	-1.37449	Diverse population	Carya floridana Sarg.	used for marker panel validation
09-GLA-B-3.5	29.3261	2.3559	-1.03585	Diverse population	Carya glabra (Mill.) Sweet	used for marker panel validation
09-GLA-HH-3.1	29.2213	2.54048	-1.14459	Diverse population	Carya glabra (Mill.) Sweet	used for marker panel validation
09-FLA-HH-3.7	29.0653	2.55427	-1.59285	Diverse population	Carya floridana Sarg.	used for marker panel validation
10-TEX-WC-3	29.3283	2.44424	-1.33995	Diverse population	Carya texana Buckley	used for marker panel validation
10-TEX-WmPenn-4	29.5201	2.6127	-1.39777	Diverse population	Carya texana Buckley	used for marker panel validation
2014-LAC-IA-W-3.10	30.3783	1.83423	0.157006	Diverse population	Carya laciniosa (F.Michx.) G.Don	used for marker panel validation
2016_01_0519	-3.08466	5.35032	0.628151	F1	Carya illinoinensis (Wangenh.) K. Koch	used for marker panel validation
2016_01_0523	-2.80302	5.57502	-0.54025	F1	Carya illinoinensis (Wangenh.) K. Koch	used for marker panel validation
2016_01_0535	-2.92108	5.24617	-0.351519	F1	Carya illinoinensis (Wangenh.) K. Koch	used for marker panel validation
2016_01_0544	-3.03855	5.38896	-0.0564271	F1	Carya illinoinensis (Wangenh.) K. Koch	used for marker panel validation
2016_01_0560	-3.35069	5.33423	-0.750117	F1	Carya illinoinensis (Wangenh.) K. Koch	used for marker panel validation
2016_01_0564	-3.2607	5.29581	0.194593	F1	Carya illinoinensis (Wangenh.) K. Koch	used for marker panel validation
2016_01_0569	-2.79936	5.34215	-0.941435	F1	Carya illinoinensis (Wangenh.) K. Koch	used for marker panel validation
2016_01_0571	-2.99585	5.82346	0.5773	F1	Carya illinoinensis (Wangenh.) K. Koch	used for marker panel validation
2016_01_0578	-2.95618	5.52506	-0.0961696	F1	Carya illinoinensis (Wangenh.) K. Koch	used for marker panel validation
2016_01_0589	-3.16601	5.49455	0.247995	F1	Carya illinoinensis (Wangenh.) K. Koch	used for marker panel validation
2016_01_0601	-3.03508	5.75948	1.33061	F1	Carya illinoinensis (Wangenh.) K. Koch	used for marker panel validation
2016_01_0654	-2.81231	5.37242	-0.114158	F1	Carya illinoinensis (Wangenh.) K. Koch	used for marker panel validation
2016_01_0663	-2.9698	5.16134	-1.83908	F1	Carya illinoinensis (Wangenh.) K. Koch	used for marker panel validation
2017_01_0001	-3.05402	5.25352	-0.0367895	F1	Carya illinoinensis (Wangenh.) K. Koch	used for marker panel validation
2017_01_0003	-3.07925	5.15577	-0.18205	F1	Carya illinoinensis (Wangenh.) K. Koch	used for marker panel validation
2017_01_0009	-2.88945	5.90228	-0.408782	F1	Carya illinoinensis (Wangenh.) K. Koch	used for marker panel validation
2017_01_0024	-2.97603	5.66371	-0.0204171	F1	Carya illinoinensis (Wangenh.) K. Koch	used for marker panel validation
2017_01_0026	-3.1234	5.3044	-0.436095	F1	Carya illinoinensis (Wangenh.) K. Koch	used for marker panel validation
2017_01_0031	-3.11823	5.45912	0.140209	F1	Carya illinoinensis (Wangenh.) K. Koch	used for marker panel validation
2017_01_0042	-3.01715	5.70196	0.75783	F1	Carya illinoinensis (Wangenh.) K. Koch	used for marker panel validation
2017_01_0046	-3.07243	5.60123	-0.340138	F1	Carya illinoinensis (Wangenh.) K. Koch	used for marker panel validation
2017_01_0067	-3.10915	5.33932	-0.416875	F1	Carya illinoinensis (Wangenh.) K. Koch	used for marker panel validation
2017_01_0069	-2.9135	5.49908	1.05919	F1	Carya illinoinensis (Wangenh.) K. Koch	used for marker panel validation
2017_01_0075	-3.30394	5.61195	0.220018	F1	Carya illinoinensis (Wangenh.) K. Koch	used for marker panel validation
2017_01_0086	-2.71626	5.55679	0.0372702	F1	Carya illinoinensis (Wangenh.) K. Koch	used for marker panel validation
2017_01_0087	-2.90857	5.57925	0.341248	F1	Carya illinoinensis (Wangenh.) K. Koch	used for marker panel validation
2017_01_0089	-3.17403	5.38671	-0.0687145	F1	Carya illinoinensis (Wangenh.) K. Koch	used for marker panel validation
2017_01_0093	-2.80577	5.20477	-1.34388	F1	Carya illinoinensis (Wangenh.) K. Koch	used for marker panel validation
2017_01_0106	-3.01592	5.30467	-0.280853	F1	Carya illinoinensis (Wangenh.) K. Koch	used for marker panel validation
2017_01_0115	-3.03705	5.17999	0.025663	F1	Carya illinoinensis (Wangenh.) K. Koch	used for marker panel validation
2017_01_0120	-3.08982	5.63052	-0.614042	F1	Carya illinoinensis (Wangenh.) K. Koch	used for marker panel validation
2017_01_0124	-2.63328	5.12514	0.130719	F1	Carya illinoinensis (Wangenh.) K. Koch	used for marker panel validation
2017_01_0128	-2.80335	5.36178	0.3516	F1	Carya illinoinensis (Wangenh.) K. Koch	used for marker panel validation
2017_01_0135	-3.28751	5.60762	0.420467	F1	Carya illinoinensis (Wangenh.) K. Koch	used for marker panel validation
2017_01_0137	-3.2056	5.77228	0.252808	F1	Carya illinoinensis (Wangenh.) K. Koch	used for marker panel validation
2017_01_0139	-3.04667	5.49019	-0.366666	F1	Carya illinoinensis (Wangenh.) K. Koch	used for marker panel validation
2017_01_0142	-2.80994	5.16775	-1.20942	F1	Carya illinoinensis (Wangenh.) K. Koch	used for marker panel validation
2017_01_0153	-3.18921	5.14013	-0.767508	F1	Carya illinoinensis (Wangenh.) K. Koch	used for marker panel validation
2017_01_0161	-2.97847	5.74454	-0.112538	F1	Carya illinoinensis (Wangenh.) K. Koch	used for marker panel validation
2017_01_0165	-2.8487	5.67689	0.233463	F1	Carya illinoinensis (Wangenh.) K. Koch	used for marker panel validation
2017_01_0176	-2.94643	5.24146	0.190232	F1	Carya illinoinensis (Wangenh.) K. Koch	used for marker panel validation
2017_01_0223	-3.0249	5.34566	0.712486	F1	Carya illinoinensis (Wangenh.) K. Koch	used for marker panel validation
2017_01_0229	-2.83709	5.12532	0.544145	F1	Carya illinoinensis (Wangenh.) K. Koch	used for marker panel validation
2017_01_0245	-3.09773	5.69928	0.138527	F1	Carya illinoinensis (Wangenh.) K. Koch	used for marker panel validation
2017_01_0251	-2.99126	5.18435	-0.107733	F1	Carya illinoinensis (Wangenh.) K. Koch	used for marker panel validation
2017_01_0259	-3.2098	5.57969	0.261762	F1	Carya illinoinensis (Wangenh.) K. Koch	used for marker panel validation
2017_01_0264	-2.92047	5.47593	-0.986807	F1	Carya illinoinensis (Wangenh.) K. Koch	used for marker panel validation
2017_01_0268	-3.01212	5.3013	-0.62286	F1	Carya illinoinensis (Wangenh.) K. Koch	used for marker panel validation
2017_01_0283	-3.25238	5.13575	-0.247632	F1	Carya illinoinensis (Wangenh.) K. Koch	used for marker panel validation
2017_01_0286	-2.88429	5.43059	-0.182342	F1	Carya illinoinensis (Wangenh.) K. Koch	used for marker panel validation
2017_01_0293	-3.14596	5.53057	-0.130451	F1	Carya illinoinensis (Wangenh.) K. Koch	used for marker panel validation
2017_01_0295	-3.06898	5.66249	-0.435409	F1	Carya illinoinensis (Wangenh.) K. Koch	used for marker panel validation
2017_01_0297	-2.81299	5.07681	-1.41141	F1	Carya illinoinensis (Wangenh.) K. Koch	used for marker panel validation
2017_01_0303	-2.97863	5.65722	0.274729	F1	Carya illinoinensis (Wangenh.) K. Koch	used for marker panel validation
2017_01_0307	-3.0006	5.22632	-0.308624	F1	Carya illinoinensis (Wangenh.) K. Koch	used for marker panel validation
2017_01_0308	-3.25408	5.58307	0.896188	F1	Carya illinoinensis (Wangenh.) K. Koch	used for marker panel validation
2017_01_0316	-2.9894	5.57105	-0.306415	F1	Carya illinoinensis (Wangenh.) K. Koch	used for marker panel validation
2017_01_0324	-2.8523	5.41197	-0.242999	F1	Carya illinoinensis (Wangenh.) K. Koch	used for marker panel validation
2017_01_0333	-3.03132	5.69531	0.196893	F1	Carya illinoinensis (Wangenh.) K. Koch	used for marker panel validation
2017_01_0335	-2.93792	5.7657	0.661152	F1	Carya illinoinensis (Wangenh.) K. Koch	used for marker panel validation
2017_01_0338	-2.8266	5.2889	0.262314	F1	Carya illinoinensis (Wangenh.) K. Koch	used for marker panel validation
2017_01_0348	-3.0608	5.49884	-0.193555	F1	Carya illinoinensis (Wangenh.) K. Koch	used for marker panel validation
2017_01_0350	-2.76702	5.0144	-1.12332	F1	Carya illinoinensis (Wangenh.) K. Koch	used for marker panel validation
2017_01_0365	-3.08978	5.37823	-0.157382	F1	Carya illinoinensis (Wangenh.) K. Koch	used for marker panel validation
2017_01_0368	-3.14587	5.32177	-1.17933	F1	Carya illinoinensis (Wangenh.) K. Koch	used for marker panel validation
2017_01_0371	-3.07641	5.4903	0.00622827	F1	Carya illinoinensis (Wangenh.) K. Koch	used for marker panel validation
2017_01_0374	-3.10216	5.88005	-0.24739	F1	Carya illinoinensis (Wangenh.) K. Koch	used for marker panel validation
2017_01_0378	-3.21505	5.00105	-1.13392	F1	Carya illinoinensis (Wangenh.) K. Koch	used for marker panel validation
2017_01_0393	-2.68605	5.03874	0.200377	F1	Carya illinoinensis (Wangenh.) K. Koch	used for marker panel validation
2017_01_0396	-3.19269	5.63251	-0.333563	F1	Carya illinoinensis (Wangenh.) K. Koch	used for marker panel validation
2017_01_0399	-3.13904	4.79685	-1.34821	F1	Carya illinoinensis (Wangenh.) K. Koch	used for marker panel validation
2017_01_0402	-2.90036	5.43025	-0.227144	F1	Carya illinoinensis (Wangenh.) K. Koch	used for marker panel validation
2017_01_0413	-2.8399	5.32855	0.273949	F1	Carya illinoinensis (Wangenh.) K. Koch	used for marker panel validation
2017_01_0417	-2.97283	5.43722	0.548404	F1	Carya illinoinensis (Wangenh.) K. Koch	used for marker panel validation
2017_01_0421	-2.97601	5.3808	0.0577894	F1	Carya illinoinensis (Wangenh.) K. Koch	used for marker panel validation
2017_01_0423	-3.06519	5.38543	-0.396024	F1	Carya illinoinensis (Wangenh.) K. Koch	used for marker panel validation
2017_01_0428	-2.78242	5.29402	0.0425354	F1	Carya illinoinensis (Wangenh.) K. Koch	used for marker panel validation
2017_01_0438	-3.22092	5.45414	-0.0287071	F1	Carya illinoinensis (Wangenh.) K. Koch	used for marker panel validation
2017_01_0449	-2.95358	5.1413	-1.30617	F1	Carya illinoinensis (Wangenh.) K. Koch	used for marker panel validation
2017_01_0461	-2.78582	5.21134	0.0473417	F1	Carya illinoinensis (Wangenh.) K. Koch	used for marker panel validation
2017_01_0471	-3.09805	5.50685	0.462659	F1	Carya illinoinensis (Wangenh.) K. Koch	used for marker panel validation
2017_01_0478	-2.97996	5.61237	-0.059506	F1	Carya illinoinensis (Wangenh.) K. Koch	used for marker panel validation
2017_01_0496	-2.90209	5.16072	-0.524436	F1	Carya illinoinensis (Wangenh.) K. Koch	used for marker panel validation
2017_01_0502	-2.76845	5.04607	-0.359994	F1	Carya illinoinensis (Wangenh.) K. Koch	used for marker panel validation
2017_01_0505	-3.1586	5.43261	0.0874951	F1	Carya illinoinensis (Wangenh.) K. Koch	used for marker panel validation
2017_01_0508	-2.7422	5.40862	0.459245	F1	Carya illinoinensis (Wangenh.) K. Koch	used for marker panel validation
2017_01_0521	-3.10512	5.24141	1.19717	F1	Carya illinoinensis (Wangenh.) K. Koch	used for marker panel validation
2017_01_0524	-3.09418	5.49337	-0.238197	F1	Carya illinoinensis (Wangenh.) K. Koch	used for marker panel validation
2017_01_0526	-3.00804	5.73971	-0.166134	F1	Carya illinoinensis (Wangenh.) K. Koch	used for marker panel validation
2017_01_0529	-2.72517	5.4314	0.482289	F1	Carya illinoinensis (Wangenh.) K. Koch	used for marker panel validation
2017_01_0533	-3.04987	5.37017	0.252736	F1	Carya illinoinensis (Wangenh.) K. Koch	used for marker panel validation
2017_01_0535	-3.05435	5.44676	-0.196288	F1	Carya illinoinensis (Wangenh.) K. Koch	used for marker panel validation
2017_01_0537	-2.97999	5.76746	-0.0962513	F1	Carya illinoinensis (Wangenh.) K. Koch	used for marker panel validation
2017_01_0539	-3.17745	5.60417	-0.485039	F1	Carya illinoinensis (Wangenh.) K. Koch	used for marker panel validation
2017_01_0550	-3.06167	5.56905	0.833509	F1	Carya illinoinensis (Wangenh.) K. Koch	used for marker panel validation
2017_01_0552	-3.10431	5.34482	0.0506732	F1	Carya illinoinensis (Wangenh.) K. Koch	used for marker panel validation
2017_01_0556	-2.93116	5.20606	0.0180492	F1	Carya illinoinensis (Wangenh.) K. Koch	used for marker panel validation
2017_01_0557	-3.09485	5.73296	0.838211	F1	Carya illinoinensis (Wangenh.) K. Koch	used for marker panel validation
2017_01_0570	-3.01978	5.09947	-0.886336	F1	Carya illinoinensis (Wangenh.) K. Koch	used for marker panel validation
2017_01_0579	-2.98009	5.36067	0.969589	F1	Carya illinoinensis (Wangenh.) K. Koch	used for marker panel validation
2017_01_0581	-2.8353	5.51443	-0.277772	F1	Carya illinoinensis (Wangenh.) K. Koch	used for marker panel validation
2017_01_0591	-2.88197	5.36294	0.382177	F1	Carya illinoinensis (Wangenh.) K. Koch	used for marker panel validation
2017_01_0595	-3.11116	5.17575	-1.37831	F1	Carya illinoinensis (Wangenh.) K. Koch	used for marker panel validation
2017_01_0598	-3.2099	5.30957	0.0993881	F1	Carya illinoinensis (Wangenh.) K. Koch	used for marker panel validation
2017_01_0600	-2.8922	5.08366	-0.261288	F1	Carya illinoinensis (Wangenh.) K. Koch	used for marker panel validation
2017_01_0610	-2.79202	5.48018	0.691717	F1	Carya illinoinensis (Wangenh.) K. Koch	used for marker panel validation
2017_01_0620	-2.88332	5.58216	-0.523342	F1	Carya illinoinensis (Wangenh.) K. Koch	used for marker panel validation
2017_01_0623	-3.43617	4.58836	-1.24358	F1	Carya illinoinensis (Wangenh.) K. Koch	used for marker panel validation
2017_01_0633	-2.77364	5.77528	-0.12094	F1	Carya illinoinensis (Wangenh.) K. Koch	used for marker panel validation
2017_01_0638	-3.0736	5.38239	-0.830196	F1	Carya illinoinensis (Wangenh.) K. Koch	used for marker panel validation
2017_01_0643	-2.98975	5.89531	0.611778	F1	Carya illinoinensis (Wangenh.) K. Koch	used for marker panel validation
2017_01_0652	-2.96466	4.80269	-0.253183	F1	Carya illinoinensis (Wangenh.) K. Koch	used for marker panel validation
2017_01_0663	-2.7076	5.15949	0.245807	F1	Carya illinoinensis (Wangenh.) K. Koch	used for marker panel validation
2017_01_0666	-2.83165	5.18416	-0.320543	F1	Carya illinoinensis (Wangenh.) K. Koch	used for marker panel validation
2017_01_0669	-3.01402	5.89442	0.798552	F1	Carya illinoinensis (Wangenh.) K. Koch	used for marker panel validation
2017_01_0671	-3.22051	5.4294	0.0958443	F1	Carya illinoinensis (Wangenh.) K. Koch	used for marker panel validation
2017_01_0675	-2.96469	5.21638	0.866209	F1	Carya illinoinensis (Wangenh.) K. Koch	used for marker panel validation
2017_01_0678	-2.85893	5.3104	-0.32615	F1	Carya illinoinensis (Wangenh.) K. Koch	used for marker panel validation
2017_01_0682	-2.97575	5.21691	-1.20816	F1	Carya illinoinensis (Wangenh.) K. Koch	used for marker panel validation
2017_01_0686	-2.96985	4.81746	-0.406673	F1	Carya illinoinensis (Wangenh.) K. Koch	used for marker panel validation
2017_01_0690	-3.14008	5.45813	0.0425083	F1	Carya illinoinensis (Wangenh.) K. Koch	used for marker panel validation
2017_01_0698	-3.13023	5.26393	-0.180354	F1	Carya illinoinensis (Wangenh.) K. Koch	used for marker panel validation
2017_01_0702	-3.20747	5.59223	-0.00369625	F1	Carya illinoinensis (Wangenh.) K. Koch	used for marker panel validation
2017_01_0710	-2.84584	5.12198	0.389445	F1	Carya illinoinensis (Wangenh.) K. Koch	used for marker panel validation
2017_01_0717	-2.83195	5.31859	-0.230555	F1	Carya illinoinensis (Wangenh.) K. Koch	used for marker panel validation
2017_01_0730	-3.11817	5.62807	-0.627661	F1	Carya illinoinensis (Wangenh.) K. Koch	used for marker panel validation
2017_01_0734	-2.96864	5.46792	-0.430497	F1	Carya illinoinensis (Wangenh.) K. Koch	used for marker panel validation
2017_01_0739	-3.15231	5.80575	-0.123545	F1	Carya illinoinensis (Wangenh.) K. Koch	used for marker panel validation
2017_01_0746	-2.92804	5.34691	0.119217	F1	Carya illinoinensis (Wangenh.) K. Koch	used for marker panel validation
2017_01_0753	-2.9959	5.69952	-0.339813	F1	Carya illinoinensis (Wangenh.) K. Koch	used for marker panel validation
2017_01_0779	-2.88536	5.28021	0.534672	F1	Carya illinoinensis (Wangenh.) K. Koch	used for marker panel validation
2017_01_0808	-3.21727	5.16247	0.0266075	F1	Carya illinoinensis (Wangenh.) K. Koch	used for marker panel validation
2017_01_0810	-3.20467	5.64239	1.08053	F1	Carya illinoinensis (Wangenh.) K. Koch	used for marker panel validation
2017_01_0820	-3.012	5.03669	-0.632722	F1	Carya illinoinensis (Wangenh.) K. Koch	used for marker panel validation
2017_01_0864	-2.90682	5.79041	1.02839	F1	Carya illinoinensis (Wangenh.) K. Koch	used for marker panel validation
2017_01_0866	-3.35657	5.56844	0.711598	F1	Carya illinoinensis (Wangenh.) K. Koch	used for marker panel validation
2017_01_0871	-3.06359	5.49246	1.06861	F1	Carya illinoinensis (Wangenh.) K. Koch	used for marker panel validation
2017_01_0874	-3.13807	5.58032	0.485857	F1	Carya illinoinensis (Wangenh.) K. Koch	used for marker panel validation
2017_01_0876	-3.0668	5.47768	0.0969215	F1	Carya illinoinensis (Wangenh.) K. Koch	used for marker panel validation
2017_01_0880	-2.90634	5.32548	-0.341687	F1	Carya illinoinensis (Wangenh.) K. Koch	used for marker panel validation
2017_01_0884	-2.96674	5.47718	0.104662	F1	Carya illinoinensis (Wangenh.) K. Koch	used for marker panel validation
2017_01_0886	-3.07169	5.57016	1.3806	F1	Carya illinoinensis (Wangenh.) K. Koch	used for marker panel validation
2017_01_0894	-2.94212	5.67256	0.259633	F1	Carya illinoinensis (Wangenh.) K. Koch	used for marker panel validation
2017_01_0902	-3.21752	5.65295	0.179175	F1	Carya illinoinensis (Wangenh.) K. Koch	used for marker panel validation
2017_01_0904	-3.07353	5.59201	-0.0283021	F1	Carya illinoinensis (Wangenh.) K. Koch	used for marker panel validation
2017_01_0928	-2.83066	5.35624	0.106392	F1	Carya illinoinensis (Wangenh.) K. Koch	used for marker panel validation
2017_01_0931	-2.92018	5.09404	-0.714888	F1	Carya illinoinensis (Wangenh.) K. Koch	used for marker panel validation
2017_01_0936	-3.08204	5.59764	0.0358038	F1	Carya illinoinensis (Wangenh.) K. Koch	used for marker panel validation
2017_01_0938	-3.12294	5.56417	-0.6065	F1	Carya illinoinensis (Wangenh.) K. Koch	used for marker panel validation
2017_01_0941	-3.16089	5.28018	-0.500896	F1	Carya illinoinensis (Wangenh.) K. Koch	used for marker panel validation
2017_01_0946	-3.14331	5.17415	-0.286168	F1	Carya illinoinensis (Wangenh.) K. Koch	used for marker panel validation
2017_01_0948	-3.09945	5.3827	0.243875	F1	Carya illinoinensis (Wangenh.) K. Koch	used for marker panel validation
2017_01_0960	-3.08677	5.38135	-1.34738	F1	Carya illinoinensis (Wangenh.) K. Koch	used for marker panel validation
2017_01_0978	-3.03627	5.55432	-0.372572	F1	Carya illinoinensis (Wangenh.) K. Koch	used for marker panel validation
2017_01_0989	-3.22952	5.06337	0.0948671	F1	Carya illinoinensis (Wangenh.) K. Koch	used for marker panel validation
2017_01_0994	-3.18556	5.67373	-0.428576	F1	Carya illinoinensis (Wangenh.) K. Koch	used for marker panel validation
2017_01_0997	-2.99881	5.23935	-0.24468	F1	Carya illinoinensis (Wangenh.) K. Koch	used for marker panel validation
2017_01_1002	-2.9547	5.23422	0.346288	F1	Carya illinoinensis (Wangenh.) K. Koch	used for marker panel validation
2017_01_1004	-3.01393	5.58338	0.0170738	F1	Carya illinoinensis (Wangenh.) K. Koch	used for marker panel validation
2017_01_1006	-3.04757	5.12517	-0.600305	F1	Carya illinoinensis (Wangenh.) K. Koch	used for marker panel validation
2017_01_1012	-2.96281	5.49461	-0.223954	F1	Carya illinoinensis (Wangenh.) K. Koch	used for marker panel validation
2017_01_1023	-3.3042	5.50348	-0.0198609	F1	Carya illinoinensis (Wangenh.) K. Koch	used for marker panel validation
2017_01_1032	-2.84578	5.71846	0.36583	F1	Carya illinoinensis (Wangenh.) K. Koch	used for marker panel validation
2017_01_1039	-2.75659	5.59542	0.047819	F1	Carya illinoinensis (Wangenh.) K. Koch	used for marker panel validation
2017_01_1042	-3.00321	5.08646	-0.780136	F1	Carya illinoinensis (Wangenh.) K. Koch	used for marker panel validation
2017_01_1046	-3.41264	4.60775	-2.11574	F1	Carya illinoinensis (Wangenh.) K. Koch	used for marker panel validation
2017_01_1051	-3.15656	5.82671	0.20602	F1	Carya illinoinensis (Wangenh.) K. Koch	used for marker panel validation
2017_01_1054	-3.22914	5.43889	-0.488339	F1	Carya illinoinensis (Wangenh.) K. Koch	used for marker panel validation
2017_01_1062	-3.16033	5.69413	0.532924	F1	Carya illinoinensis (Wangenh.) K. Koch	used for marker panel validation
2017_01_1064	-3.06563	5.17511	-0.247226	F1	Carya illinoinensis (Wangenh.) K. Koch	used for marker panel validation
2017_01_1074	-2.87992	5.39421	0.120902	F1	Carya illinoinensis (Wangenh.) K. Koch	used for marker panel validation
2017_01_1076	-3.04651	5.43733	0.681089	F1	Carya illinoinensis (Wangenh.) K. Koch	used for marker panel validation
2017_01_1078	-2.84807	5.08689	-1.21501	F1	Carya illinoinensis (Wangenh.) K. Koch	used for marker panel validation
2017_01_1083	-2.94422	5.34851	-1.02131	F1	Carya illinoinensis (Wangenh.) K. Koch	used for marker panel validation
2017_01_1095	-2.80313	5.22954	-0.986724	F1	Carya illinoinensis (Wangenh.) K. Koch	used for marker panel validation
2017_01_1102	-2.83339	5.48623	0.0393096	F1	Carya illinoinensis (Wangenh.) K. Koch	used for marker panel validation
2017_01_1108	-2.79044	5.43237	0.296204	F1	Carya illinoinensis (Wangenh.) K. Koch	used for marker panel validation
2017_01_1125	-2.92679	5.55928	0.8722	F1	Carya illinoinensis (Wangenh.) K. Koch	used for marker panel validation
2017_01_1135	-2.98764	5.92117	0.0124072	F1	Carya illinoinensis (Wangenh.) K. Koch	used for marker panel validation
2017_01_1139	-2.97056	5.63141	-0.019915	F1	Carya illinoinensis (Wangenh.) K. Koch	used for marker panel validation
2017_01_1148	-3.08103	5.6986	0.164801	F1	Carya illinoinensis (Wangenh.) K. Koch	used for marker panel validation
2017_01_1152	-3.12043	5.47104	0.106494	F1	Carya illinoinensis (Wangenh.) K. Koch	used for marker panel validation
2017_01_1160	-2.78457	5.4193	0.0640804	F1	Carya illinoinensis (Wangenh.) K. Koch	used for marker panel validation
2017_01_1172	-3.07054	5.36675	-0.125347	F1	Carya illinoinensis (Wangenh.) K. Koch	used for marker panel validation
2017_01_1183	-3.03918	5.34593	-0.514878	F1	Carya illinoinensis (Wangenh.) K. Koch	used for marker panel validation
2017_01_1186	-2.88961	5.16346	-0.643974	F1	Carya illinoinensis (Wangenh.) K. Koch	used for marker panel validation
2017_01_1196	-3.04541	5.10876	0.0850823	F1	Carya illinoinensis (Wangenh.) K. Koch	used for marker panel validation
2017_01_1200	-2.81114	5.53312	0.862268	F1	Carya illinoinensis (Wangenh.) K. Koch	used for marker panel validation
86-TN-1-1.1	-0.853574	-6.95641	1.44283	Diverse population	Carya illinoinensis (Wangenh.) K. Koch	used for marker panel validation
87-MX-1-1.6	-1.49061	-8.14791	2.42698	Diverse population	Carya illinoinensis (Wangenh.) K. Koch	used for marker panel validation
87-MX-2-1.1	-1.599	-8.18359	0.107977	Diverse population	Carya illinoinensis (Wangenh.) K. Koch	used for marker panel validation
87-MX-4-5.5	-0.775817	-1.62203	4.15877	Diverse population	Carya illinoinensis (Wangenh.) K. Koch	used for marker panel validation
87-MX-5-1.7	-1.07067	-5.53079	3.99175	Diverse population	Carya illinoinensis (Wangenh.) K. Koch	used for marker panel validation
87MX3-2.11	-1.49934	7.90861	3.27146	F1	Carya illinoinensis (Wangenh.) K. Koch	used for marker panel creation and validation
89-ILL-ALA-4.1	-1.39412	-7.0083	1.41341	Diverse population	Carya illinoinensis (Wangenh.) K. Koch	used for marker panel validation
89-ILL-HAYES-1.1	-1.19966	-7.13385	2.75494	Diverse population	Carya illinoinensis (Wangenh.) K. Koch	used for marker panel validation
89-ILL-SBRA-4.4	-1.66946	-7.39602	1.51214	Diverse population	Carya illinoinensis (Wangenh.) K. Koch	used for marker panel validation
90-XLC-MS-1	1.51138	-7.43107	3.19918	Diverse population	Carya illinoinensis (Wangenh.) K. Koch × Carya aquatica (F.Michx.) Nutt. ex Elliott	used for marker panel validation
92-AQU-TX-2.1	7.23973	-5.62897	5.43619	Diverse population	Carya aquatica (F.Michx.) Nutt. ex Elliott	used for marker panel validation
92-MYR-TX-1G	28.3796	1.95842	-1.11681	Diverse population	Carya myristiciformis Nutt. ex Elliott	used for marker panel validation
92-TOM-LA-2G	29.5783	2.17913	-0.718578	Diverse population	Carya tomentosa Nutt.	used for marker panel validation
94-ILL-ARK-4.6	-1.49756	-7.7568	1.53684	Diverse population	Carya illinoinensis (Wangenh.) K. Koch	used for marker panel validation
94-ILL-ELK-2.2	-1.37047	-7.78333	1.62658	Diverse population	Carya illinoinensis (Wangenh.) K. Koch	used for marker panel validation
94-ILL-STF-4.5	-1.90637	-7.92364	1.11121	Diverse population	Carya illinoinensis (Wangenh.) K. Koch	used for marker panel validation
97-ILL-LA-WB1.14	-1.60065	-8.53771	0.499067	Diverse population	Carya illinoinensis (Wangenh.) K. Koch	used for marker panel validation
Yoder 1	30.4337	2.03547	-0.0276973	Diverse population	Carya ovata (Mill.) K.Koch	used for marker panel validation
Pawnee	-	-	-	-	Carya illinoinensis (Wangenh.) K. Koch	used for marker panel creation
Brooks	-	-	-	-	Carya illinoinensis (Wangenh.) K. Koch	used for marker panel creation
Cheyenne	-	-	-	-	Carya illinoinensis (Wangenh.) K. Koch	used for marker panel creation and validation; removed due to high missing rate for validation

## Sheet: Supplmental Table S2
Supplemental Table S2. Number of samples within various marker detection rates in the 376 pecan samples genotyped.
With_%marker	Number of samples	%Samples
>=0%	376	1
>=5%	375	0.997
>=10%	375	0.997
>=15%	375	0.997
>=20%	374	0.995
>=25%	373	0.992
>=30%	372	0.989
>=35%	372	0.989
>=40%	372	0.989
>=45%	372	0.989
>=50%	372	0.989
>=55%	369	0.981
>=60%	368	0.979
>=65%	366	0.973
>=70%	356	0.947
>=75%	340	0.904
>=80%	339	0.902
>=85%	337	0.896
>=90%	300	0.798
>=95%	181	0.481
1	0	0

## Sheet: Supplmental Table S3
Supplemental Table S3. Sample-based missing rates of the testing materials for the 3K pecan DArTag panel.
Accession name	Missing rate	Population type	Species	Note
Lakota	0.102903	F1	Carya illinoinensis (Wangenh.) K. Koch	used for marker panel creation and validation
87MX3-2.11	0.0280645	F1	Carya illinoinensis (Wangenh.) K. Koch	used for marker panel creation and validation
2017_01_1186	0.046129	F1	Carya illinoinensis (Wangenh.) K. Koch	used for marker panel validation
2017_01_0931	0.0958065	F1	Carya illinoinensis (Wangenh.) K. Koch	used for marker panel validation
2017_01_0303	0.03	F1	Carya illinoinensis (Wangenh.) K. Koch	used for marker panel validation
2017_01_0089	0.033871	F1	Carya illinoinensis (Wangenh.) K. Koch	used for marker panel validation
2017_01_0399	0.0312903	F1	Carya illinoinensis (Wangenh.) K. Koch	used for marker panel validation
2017_01_0946	0.0287097	F1	Carya illinoinensis (Wangenh.) K. Koch	used for marker panel validation
2017_01_0533	0.0309677	F1	Carya illinoinensis (Wangenh.) K. Koch	used for marker panel validation
2017_01_0529	0.0316129	F1	Carya illinoinensis (Wangenh.) K. Koch	used for marker panel validation
2017_01_0928	0.0577419	F1	Carya illinoinensis (Wangenh.) K. Koch	used for marker panel validation
2017_01_0505	0.03	F1	Carya illinoinensis (Wangenh.) K. Koch	used for marker panel validation
2017_01_0579	0.0316129	F1	Carya illinoinensis (Wangenh.) K. Koch	used for marker panel validation
2017_01_0124	0.0267742	F1	Carya illinoinensis (Wangenh.) K. Koch	used for marker panel validation
2017_01_0135	0.0325806	F1	Carya illinoinensis (Wangenh.) K. Koch	used for marker panel validation
2017_01_0874	0.0358065	F1	Carya illinoinensis (Wangenh.) K. Koch	used for marker panel validation
2016_01_0654	0.0364516	F1	Carya illinoinensis (Wangenh.) K. Koch	used for marker panel validation
2017_01_1139	0.0332258	F1	Carya illinoinensis (Wangenh.) K. Koch	used for marker panel validation
2017_01_0746	0.0525806	F1	Carya illinoinensis (Wangenh.) K. Koch	used for marker panel validation
2017_01_0396	0.0303226	F1	Carya illinoinensis (Wangenh.) K. Koch	used for marker panel validation
2017_01_0308	0.0283871	F1	Carya illinoinensis (Wangenh.) K. Koch	used for marker panel validation
2016_01_0519	0.0374194	F1	Carya illinoinensis (Wangenh.) K. Koch	used for marker panel validation
2017_01_1135	0.0322581	F1	Carya illinoinensis (Wangenh.) K. Koch	used for marker panel validation
2017_01_0042	0.03	F1	Carya illinoinensis (Wangenh.) K. Koch	used for marker panel validation
2017_01_0620	0.0296774	F1	Carya illinoinensis (Wangenh.) K. Koch	used for marker panel validation
2017_01_0348	0.026129	F1	Carya illinoinensis (Wangenh.) K. Koch	used for marker panel validation
2017_01_0286	0.0464516	F1	Carya illinoinensis (Wangenh.) K. Koch	used for marker panel validation
2017_01_0638	0.0248387	F1	Carya illinoinensis (Wangenh.) K. Koch	used for marker panel validation
2017_01_1051	0.0270968	F1	Carya illinoinensis (Wangenh.) K. Koch	used for marker panel validation
2017_01_0600	0.0290323	F1	Carya illinoinensis (Wangenh.) K. Koch	used for marker panel validation
2017_01_0810	0.026129	F1	Carya illinoinensis (Wangenh.) K. Koch	used for marker panel validation
2017_01_0994	0.0309677	F1	Carya illinoinensis (Wangenh.) K. Koch	used for marker panel validation
2017_01_1062	0.0290323	F1	Carya illinoinensis (Wangenh.) K. Koch	used for marker panel validation
2017_01_1108	0.0264516	F1	Carya illinoinensis (Wangenh.) K. Koch	used for marker panel validation
2017_01_0115	0.0325806	F1	Carya illinoinensis (Wangenh.) K. Koch	used for marker panel validation
2016_01_0535	0.0322581	F1	Carya illinoinensis (Wangenh.) K. Koch	used for marker panel validation
2017_01_0478	0.0280645	F1	Carya illinoinensis (Wangenh.) K. Koch	used for marker panel validation
2017_01_1012	0.0383871	F1	Carya illinoinensis (Wangenh.) K. Koch	used for marker panel validation
2017_01_0663	0.0274194	F1	Carya illinoinensis (Wangenh.) K. Koch	used for marker panel validation
2017_01_0894	0.033871	F1	Carya illinoinensis (Wangenh.) K. Koch	used for marker panel validation
2017_01_0075	0.0293548	F1	Carya illinoinensis (Wangenh.) K. Koch	used for marker panel validation
2017_01_0335	0.0251613	F1	Carya illinoinensis (Wangenh.) K. Koch	used for marker panel validation
2017_01_1039	0.0412903	F1	Carya illinoinensis (Wangenh.) K. Koch	used for marker panel validation
2017_01_0283	0.0306452	F1	Carya illinoinensis (Wangenh.) K. Koch	used for marker panel validation
2017_01_0496	0.0267742	F1	Carya illinoinensis (Wangenh.) K. Koch	used for marker panel validation
2017_01_0938	0.0283871	F1	Carya illinoinensis (Wangenh.) K. Koch	used for marker panel validation
2017_01_0902	0.0322581	F1	Carya illinoinensis (Wangenh.) K. Koch	used for marker panel validation
2016_01_0564	0.0309677	F1	Carya illinoinensis (Wangenh.) K. Koch	used for marker panel validation
2017_01_0643	0.0287097	F1	Carya illinoinensis (Wangenh.) K. Koch	used for marker panel validation
2017_01_1125	0.0293548	F1	Carya illinoinensis (Wangenh.) K. Koch	used for marker panel validation
2017_01_0176	0.0406452	F1	Carya illinoinensis (Wangenh.) K. Koch	used for marker panel validation
2017_01_0623	0.0574194	F1	Carya illinoinensis (Wangenh.) K. Koch	used for marker panel validation
2017_01_0350	0.0290323	F1	Carya illinoinensis (Wangenh.) K. Koch	used for marker panel validation
2017_01_0338	0.0296774	F1	Carya illinoinensis (Wangenh.) K. Koch	used for marker panel validation
2017_01_0259	0.0354839	F1	Carya illinoinensis (Wangenh.) K. Koch	used for marker panel validation
2017_01_0461	0.0306452	F1	Carya illinoinensis (Wangenh.) K. Koch	used for marker panel validation
2017_01_0001	0.0358065	F1	Carya illinoinensis (Wangenh.) K. Koch	used for marker panel validation
2017_01_0324	0.036129	F1	Carya illinoinensis (Wangenh.) K. Koch	used for marker panel validation
2017_01_1054	0.0409677	F1	Carya illinoinensis (Wangenh.) K. Koch	used for marker panel validation
2017_01_0941	0.0303226	F1	Carya illinoinensis (Wangenh.) K. Koch	used for marker panel validation
2017_01_1002	0.0322581	F1	Carya illinoinensis (Wangenh.) K. Koch	used for marker panel validation
2017_01_1074	0.0393548	F1	Carya illinoinensis (Wangenh.) K. Koch	used for marker panel validation
2017_01_0423	0.0303226	F1	Carya illinoinensis (Wangenh.) K. Koch	used for marker panel validation
2017_01_0591	0.0306452	F1	Carya illinoinensis (Wangenh.) K. Koch	used for marker panel validation
2017_01_0026	0.0303226	F1	Carya illinoinensis (Wangenh.) K. Koch	used for marker panel validation
2017_01_0417	0.0364516	F1	Carya illinoinensis (Wangenh.) K. Koch	used for marker panel validation
2017_01_0739	0.0370968	F1	Carya illinoinensis (Wangenh.) K. Koch	used for marker panel validation
2017_01_0886	0.0383871	F1	Carya illinoinensis (Wangenh.) K. Koch	used for marker panel validation
2017_01_0229	0.0351613	F1	Carya illinoinensis (Wangenh.) K. Koch	used for marker panel validation
2017_01_1032	0.0383871	F1	Carya illinoinensis (Wangenh.) K. Koch	used for marker panel validation
2017_01_0557	0.0358065	F1	Carya illinoinensis (Wangenh.) K. Koch	used for marker panel validation
2017_01_0884	0.0412903	F1	Carya illinoinensis (Wangenh.) K. Koch	used for marker panel validation
2017_01_0120	0.0325806	F1	Carya illinoinensis (Wangenh.) K. Koch	used for marker panel validation
2017_01_0264	0.0325806	F1	Carya illinoinensis (Wangenh.) K. Koch	used for marker panel validation
2017_01_0393	0.0335484	F1	Carya illinoinensis (Wangenh.) K. Koch	used for marker panel validation
2017_01_0698	0.0319355	F1	Carya illinoinensis (Wangenh.) K. Koch	used for marker panel validation
2017_01_0581	0.0270968	F1	Carya illinoinensis (Wangenh.) K. Koch	used for marker panel validation
2017_01_1183	0.0364516	F1	Carya illinoinensis (Wangenh.) K. Koch	used for marker panel validation
2017_01_0508	0.0293548	F1	Carya illinoinensis (Wangenh.) K. Koch	used for marker panel validation
2017_01_0734	0.0274194	F1	Carya illinoinensis (Wangenh.) K. Koch	used for marker panel validation
2017_01_0223	0.0303226	F1	Carya illinoinensis (Wangenh.) K. Koch	used for marker panel validation
2016_01_0523	0.317419	F1	Carya illinoinensis (Wangenh.) K. Koch	used for marker panel validation
2017_01_1200	0.0367742	F1	Carya illinoinensis (Wangenh.) K. Koch	used for marker panel validation
2017_01_0003	0.0332258	F1	Carya illinoinensis (Wangenh.) K. Koch	used for marker panel validation
2017_01_0521	0.0306452	F1	Carya illinoinensis (Wangenh.) K. Koch	used for marker panel validation
2017_01_0539	0.0306452	F1	Carya illinoinensis (Wangenh.) K. Koch	used for marker panel validation
2017_01_1102	0.0332258	F1	Carya illinoinensis (Wangenh.) K. Koch	used for marker panel validation
2017_01_0871	0.0283871	F1	Carya illinoinensis (Wangenh.) K. Koch	used for marker panel validation
2017_01_0686	0.0335484	F1	Carya illinoinensis (Wangenh.) K. Koch	used for marker panel validation
2017_01_0245	0.0290323	F1	Carya illinoinensis (Wangenh.) K. Koch	used for marker panel validation
2017_01_0069	0.0348387	F1	Carya illinoinensis (Wangenh.) K. Koch	used for marker panel validation
2017_01_0438	0.0245161	F1	Carya illinoinensis (Wangenh.) K. Koch	used for marker panel validation
2017_01_1148	0.0335484	F1	Carya illinoinensis (Wangenh.) K. Koch	used for marker panel validation
2017_01_0087	0.0274194	F1	Carya illinoinensis (Wangenh.) K. Koch	used for marker panel validation
2017_01_0526	0.0409677	F1	Carya illinoinensis (Wangenh.) K. Koch	used for marker panel validation
2016_01_0663	0.03	F1	Carya illinoinensis (Wangenh.) K. Koch	used for marker panel validation
2017_01_0471	0.03	F1	Carya illinoinensis (Wangenh.) K. Koch	used for marker panel validation
2017_01_0997	0.0364516	F1	Carya illinoinensis (Wangenh.) K. Koch	used for marker panel validation
2017_01_0675	0.0341935	F1	Carya illinoinensis (Wangenh.) K. Koch	used for marker panel validation
2017_01_0666	0.03	F1	Carya illinoinensis (Wangenh.) K. Koch	used for marker panel validation
2017_01_0413	0.0287097	F1	Carya illinoinensis (Wangenh.) K. Koch	used for marker panel validation
2017_01_0730	0.0306452	F1	Carya illinoinensis (Wangenh.) K. Koch	used for marker panel validation
2017_01_0046	0.036129	F1	Carya illinoinensis (Wangenh.) K. Koch	used for marker panel validation
2017_01_1042	0.0367742	F1	Carya illinoinensis (Wangenh.) K. Koch	used for marker panel validation
2017_01_1004	0.0364516	F1	Carya illinoinensis (Wangenh.) K. Koch	used for marker panel validation
2017_01_1076	0.0306452	F1	Carya illinoinensis (Wangenh.) K. Koch	used for marker panel validation
2017_01_1023	0.0309677	F1	Carya illinoinensis (Wangenh.) K. Koch	used for marker panel validation
2017_01_0978	0.0277419	F1	Carya illinoinensis (Wangenh.) K. Koch	used for marker panel validation
2017_01_0710	0.0306452	F1	Carya illinoinensis (Wangenh.) K. Koch	used for marker panel validation
2017_01_0717	0.0458065	F1	Carya illinoinensis (Wangenh.) K. Koch	used for marker panel validation
2017_01_0779	0.0341935	F1	Carya illinoinensis (Wangenh.) K. Koch	used for marker panel validation
2017_01_0368	0.0296774	F1	Carya illinoinensis (Wangenh.) K. Koch	used for marker panel validation
2017_01_0682	0.0293548	F1	Carya illinoinensis (Wangenh.) K. Koch	used for marker panel validation
2017_01_1152	0.0312903	F1	Carya illinoinensis (Wangenh.) K. Koch	used for marker panel validation
2016_01_0601	0.0387097	F1	Carya illinoinensis (Wangenh.) K. Koch	used for marker panel validation
2016_01_0544	0.0309677	F1	Carya illinoinensis (Wangenh.) K. Koch	used for marker panel validation
2017_01_0864	0.0312903	F1	Carya illinoinensis (Wangenh.) K. Koch	used for marker panel validation
2017_01_0669	0.0293548	F1	Carya illinoinensis (Wangenh.) K. Koch	used for marker panel validation
2017_01_0371	0.0345161	F1	Carya illinoinensis (Wangenh.) K. Koch	used for marker panel validation
2017_01_0268	0.0374194	F1	Carya illinoinensis (Wangenh.) K. Koch	used for marker panel validation
2017_01_0093	0.0293548	F1	Carya illinoinensis (Wangenh.) K. Koch	used for marker panel validation
2017_01_0307	0.0306452	F1	Carya illinoinensis (Wangenh.) K. Koch	used for marker panel validation
2016_01_0571	0.0351613	F1	Carya illinoinensis (Wangenh.) K. Koch	used for marker panel validation
2017_01_0671	0.0290323	F1	Carya illinoinensis (Wangenh.) K. Koch	used for marker panel validation
2017_01_1078	0.0309677	F1	Carya illinoinensis (Wangenh.) K. Koch	used for marker panel validation
2017_01_0421	0.0258065	F1	Carya illinoinensis (Wangenh.) K. Koch	used for marker panel validation
2017_01_0904	0.0351613	F1	Carya illinoinensis (Wangenh.) K. Koch	used for marker panel validation
2017_01_0690	0.0312903	F1	Carya illinoinensis (Wangenh.) K. Koch	used for marker panel validation
2017_01_0610	0.0254839	F1	Carya illinoinensis (Wangenh.) K. Koch	used for marker panel validation
2017_01_0880	0.0245161	F1	Carya illinoinensis (Wangenh.) K. Koch	used for marker panel validation
2017_01_0936	0.0377419	F1	Carya illinoinensis (Wangenh.) K. Koch	used for marker panel validation
2017_01_0137	0.03	F1	Carya illinoinensis (Wangenh.) K. Koch	used for marker panel validation
2017_01_0161	0.0325806	F1	Carya illinoinensis (Wangenh.) K. Koch	used for marker panel validation
2017_01_0333	0.0319355	F1	Carya illinoinensis (Wangenh.) K. Koch	used for marker panel validation
2017_01_0535	0.0422581	F1	Carya illinoinensis (Wangenh.) K. Koch	used for marker panel validation
2016_01_0569	0.0283871	F1	Carya illinoinensis (Wangenh.) K. Koch	used for marker panel validation
2017_01_0449	0.0306452	F1	Carya illinoinensis (Wangenh.) K. Koch	used for marker panel validation
2017_01_0550	0.0387097	F1	Carya illinoinensis (Wangenh.) K. Koch	used for marker panel validation
2017_01_0960	0.0367742	F1	Carya illinoinensis (Wangenh.) K. Koch	used for marker panel validation
2017_01_0537	0.0364516	F1	Carya illinoinensis (Wangenh.) K. Koch	used for marker panel validation
2017_01_0702	0.0425806	F1	Carya illinoinensis (Wangenh.) K. Koch	used for marker panel validation
2017_01_0866	0.0280645	F1	Carya illinoinensis (Wangenh.) K. Koch	used for marker panel validation
2017_01_0374	0.0351613	F1	Carya illinoinensis (Wangenh.) K. Koch	used for marker panel validation
2017_01_0552	0.0280645	F1	Carya illinoinensis (Wangenh.) K. Koch	used for marker panel validation
2017_01_0106	0.0290323	F1	Carya illinoinensis (Wangenh.) K. Koch	used for marker panel validation
2017_01_1172	0.0306452	F1	Carya illinoinensis (Wangenh.) K. Koch	used for marker panel validation
2017_01_0678	0.0351613	F1	Carya illinoinensis (Wangenh.) K. Koch	used for marker panel validation
2017_01_0142	0.0345161	F1	Carya illinoinensis (Wangenh.) K. Koch	used for marker panel validation
2017_01_0652	0.0287097	F1	Carya illinoinensis (Wangenh.) K. Koch	used for marker panel validation
2017_01_0753	0.0329032	F1	Carya illinoinensis (Wangenh.) K. Koch	used for marker panel validation
2017_01_0948	0.0341935	F1	Carya illinoinensis (Wangenh.) K. Koch	used for marker panel validation
2017_01_0086	0.0374194	F1	Carya illinoinensis (Wangenh.) K. Koch	used for marker panel validation
2017_01_0128	0.033871	F1	Carya illinoinensis (Wangenh.) K. Koch	used for marker panel validation
2017_01_1064	0.0267742	F1	Carya illinoinensis (Wangenh.) K. Koch	used for marker panel validation
2017_01_1196	0.0335484	F1	Carya illinoinensis (Wangenh.) K. Koch	used for marker panel validation
2017_01_0153	0.0316129	F1	Carya illinoinensis (Wangenh.) K. Koch	used for marker panel validation
2017_01_1160	0.0280645	F1	Carya illinoinensis (Wangenh.) K. Koch	used for marker panel validation
2017_01_0031	0.05	F1	Carya illinoinensis (Wangenh.) K. Koch	used for marker panel validation
2017_01_0009	0.0280645	F1	Carya illinoinensis (Wangenh.) K. Koch	used for marker panel validation
2017_01_0365	0.03	F1	Carya illinoinensis (Wangenh.) K. Koch	used for marker panel validation
2017_01_1006	0.0396774	F1	Carya illinoinensis (Wangenh.) K. Koch	used for marker panel validation
2017_01_0633	0.0325806	F1	Carya illinoinensis (Wangenh.) K. Koch	used for marker panel validation
2017_01_0524	0.0322581	F1	Carya illinoinensis (Wangenh.) K. Koch	used for marker panel validation
2017_01_0297	0.0358065	F1	Carya illinoinensis (Wangenh.) K. Koch	used for marker panel validation
2017_01_0378	0.0480645	F1	Carya illinoinensis (Wangenh.) K. Koch	used for marker panel validation
2017_01_1083	0.0296774	F1	Carya illinoinensis (Wangenh.) K. Koch	used for marker panel validation
2016_01_0578	0.0348387	F1	Carya illinoinensis (Wangenh.) K. Koch	used for marker panel validation
2017_01_1095	0.0567742	F1	Carya illinoinensis (Wangenh.) K. Koch	used for marker panel validation
2017_01_0316	0.0377419	F1	Carya illinoinensis (Wangenh.) K. Koch	used for marker panel validation
2017_01_0295	0.0306452	F1	Carya illinoinensis (Wangenh.) K. Koch	used for marker panel validation
2017_01_0502	0.0358065	F1	Carya illinoinensis (Wangenh.) K. Koch	used for marker panel validation
2017_01_0570	0.0303226	F1	Carya illinoinensis (Wangenh.) K. Koch	used for marker panel validation
2016_01_0589	0.0251613	F1	Carya illinoinensis (Wangenh.) K. Koch	used for marker panel validation
2017_01_0067	0.0335484	F1	Carya illinoinensis (Wangenh.) K. Koch	used for marker panel validation
2017_01_0139	0.0293548	F1	Carya illinoinensis (Wangenh.) K. Koch	used for marker panel validation
2017_01_0989	0.0251613	F1	Carya illinoinensis (Wangenh.) K. Koch	used for marker panel validation
2017_01_0293	0.0267742	F1	Carya illinoinensis (Wangenh.) K. Koch	used for marker panel validation
2017_01_1046	0.0335484	F1	Carya illinoinensis (Wangenh.) K. Koch	used for marker panel validation
2017_01_0024	0.033871	F1	Carya illinoinensis (Wangenh.) K. Koch	used for marker panel validation
2017_01_0402	0.0454839	F1	Carya illinoinensis (Wangenh.) K. Koch	used for marker panel validation
2017_01_0876	0.0296774	F1	Carya illinoinensis (Wangenh.) K. Koch	used for marker panel validation
2017_01_0251	0.841935	F1	Carya illinoinensis (Wangenh.) K. Koch	used for marker panel validation
2017_01_0428	0.0729032	F1	Carya illinoinensis (Wangenh.) K. Koch	used for marker panel validation
2016_01_0560	0.0274194	F1	Carya illinoinensis (Wangenh.) K. Koch	used for marker panel validation
2017_01_0808	0.0309677	F1	Carya illinoinensis (Wangenh.) K. Koch	used for marker panel validation
2017_01_0595	0.0254839	F1	Carya illinoinensis (Wangenh.) K. Koch	used for marker panel validation
2017_01_0165	0.0222581	F1	Carya illinoinensis (Wangenh.) K. Koch	used for marker panel validation
2017_01_0820	0.0274194	F1	Carya illinoinensis (Wangenh.) K. Koch	used for marker panel validation
2017_01_0556	0.0341935	F1	Carya illinoinensis (Wangenh.) K. Koch	used for marker panel validation
2017_01_0598	0.0283871	F1	Carya illinoinensis (Wangenh.) K. Koch	used for marker panel validation
Wilson Hican (Vernon)	0.142903	Diverse population	Carya illinoinensis (Wangenh.) K. Koch × Carya laciniosa (F.Michx.) G.Don	used for marker panel validation
86-TN-1-1.1	0.0864516	Diverse population	Carya illinoinensis (Wangenh.) K. Koch	used for marker panel validation
MX94-052-3	0.0748387	Diverse population	Carya illinoinensis (Wangenh.) K. Koch	used for marker panel validation
MX94-005-6	0.0754839	Diverse population	Carya illinoinensis (Wangenh.) K. Koch	used for marker panel validation
MX94-303-5	0.109677	Diverse population	Carya illinoinensis (Wangenh.) K. Koch	used for marker panel validation
09-CAT-ZH-49	0.713871	Diverse population	Carya cathayensis Sarg.	used for marker panel validation
Underwood = Jay Underw	0.0954839	Diverse population	Carya illinoinensis (Wangenh.) K. Koch × Carya cordiformis (Wangenh.) K. Koch	used for marker panel validation
09-GLA-HH-3.1	0.28129	Diverse population	Carya glabra (Mill.) Sweet	used for marker panel validation
Pearce	0.115161	Diverse population	Carya illinoinensis (Wangenh.) K. Koch	used for marker panel validation
Shepherd	0.0890323	Diverse population	Carya illinoinensis (Wangenh.) K. Koch	used for marker panel validation
Peruque	0.117419	Diverse population	Carya illinoinensis (Wangenh.) K. Koch	used for marker panel validation
Schley	0.128065	Diverse population	Carya illinoinensis (Wangenh.) K. Koch	used for marker panel creation and validation
Waco	0.142581	Diverse population	Carya illinoinensis (Wangenh.) K. Koch	used for marker panel creation and validation
Brake	0.0912903	Diverse population	Carya illinoinensis (Wangenh.) K. Koch	used for marker panel creation and validation
Candy	0.760323	Diverse population	Carya illinoinensis (Wangenh.) K. Koch	used for marker panel creation and validation
CES24 (LAC)	0.280968	Diverse population	Carya laciniosa (F.Michx.) G.Don	used for marker panel validation
MX94-093-3	0.0874194	Diverse population	Carya illinoinensis (Wangenh.) K. Koch	used for marker panel validation
MX94-329-9	0.0822581	Diverse population	Carya illinoinensis (Wangenh.) K. Koch	used for marker panel validation
MX94-006-4	0.0670968	Diverse population	Carya illinoinensis (Wangenh.) K. Koch	used for marker panel validation
MX94-326-1	0.0748387	Diverse population	Carya illinoinensis (Wangenh.) K. Koch	used for marker panel validation
05-LAC-KY-2.6	0.272258	Diverse population	Carya laciniosa (F.Michx.) G.Don	used for marker panel validation
07-MYR-LA-1	0.139032	Diverse population	Carya myristiciformis Nutt. ex Elliott	used for marker panel validation
09-GLA-B-3.5	0.300323	Diverse population	Carya glabra (Mill.) Sweet	used for marker panel validation
Cheyenne	1	Diverse population	Carya illinoinensis (Wangenh.) K. Koch	used for marker panel creation and validation; removed due to high missing rate for validation
Freeman	0.0903226	Diverse population	Carya illinoinensis (Wangenh.) K. Koch	used for marker panel validation
Warren 346	0.0819355	Diverse population	Carya illinoinensis (Wangenh.) K. Koch	used for marker panel validation
Davis	0.0916129	Diverse population	Carya illinoinensis (Wangenh.) K. Koch	used for marker panel validation
Shawnee	0.0941935	Diverse population	Carya illinoinensis (Wangenh.) K. Koch	used for marker panel validation
Navaho	0.105484	Diverse population	Carya illinoinensis (Wangenh.) K. Koch	used for marker panel creation and validation
Supreme	0.143226	Diverse population	Carya illinoinensis (Wangenh.) K. Koch	used for marker panel validation
Russell	0.102903	Diverse population	Carya illinoinensis (Wangenh.) K. Koch	used for marker panel validation
92-TOM-LA-2G	0.253226	Diverse population	Carya tomentosa Nutt.	used for marker panel validation
87-MX-4-5.5	0.0616129	Diverse population	Carya illinoinensis (Wangenh.) K. Koch	used for marker panel validation
02-COR-LA-BF-2	0.453548	Diverse population	Carya cordiformis (Wangenh.) K. Koch	used for marker panel validation
MX94-009-2	0.0932258	Diverse population	Carya illinoinensis (Wangenh.) K. Koch	used for marker panel validation
MX94-239-4	0.0864516	Diverse population	Carya illinoinensis (Wangenh.) K. Koch	used for marker panel validation
Porter	0.304516	Diverse population	Carya ovata (Mill.) K.Koch	used for marker panel validation
07-LAC-KS-1	0.287097	Diverse population	Carya laciniosa (F.Michx.) G.Don	used for marker panel validation
2014-LAC-IA-W-3.10	0.287419	Diverse population	Carya laciniosa (F.Michx.) G.Don	used for marker panel validation
Mandan	0.0774194	Diverse population	Carya illinoinensis (Wangenh.) K. Koch	used for marker panel creation and validation
Ideal_(Bradley)	0.0748387	Diverse population	Carya illinoinensis (Wangenh.) K. Koch	used for marker panel validation
Green Island Hackberry	0.0867742	Diverse population	Carya illinoinensis (Wangenh.) K. Koch	used for marker panel validation
Major	0.102903	Diverse population	Carya illinoinensis (Wangenh.) K. Koch	used for marker panel creation and validation
Kiowa	0.102258	Diverse population	Carya illinoinensis (Wangenh.) K. Koch	used for marker panel validation
Oconee	0.211935	Diverse population	Carya illinoinensis (Wangenh.) K. Koch	used for marker panel validation
A-93	0.108065	Diverse population	Carya illinoinensis (Wangenh.) K. Koch	used for marker panel validation
Starking_Hardy_Giant	0.104516	Diverse population	Carya illinoinensis (Wangenh.) K. Koch	used for marker panel creation and validation
92-MYR-TX-1G	0.397419	Diverse population	Carya myristiciformis Nutt. ex Elliott	used for marker panel validation
87-MX-5-1.7	0.0770968	Diverse population	Carya illinoinensis (Wangenh.) K. Koch	used for marker panel validation
02-COR-LA-BF1	0.458065	Diverse population	Carya cordiformis (Wangenh.) K. Koch	used for marker panel validation
MX94-073-2	0.0932258	Diverse population	Carya illinoinensis (Wangenh.) K. Koch	used for marker panel validation
MX94-122-2	0.0777419	Diverse population	Carya illinoinensis (Wangenh.) K. Koch	used for marker panel validation
Seas (OVT)	0.379677	Diverse population	Carya ovata (Mill.) K.Koch	used for marker panel validation
Yoder 1	0.306774	Diverse population	Carya ovata (Mill.) K.Koch	used for marker panel validation
92-AQU-TX-2.1	0.31871	Diverse population	Carya aquatica (F.Michx.) Nutt. ex Elliott	used for marker panel validation
Evers-Sample1	0.0929032	Diverse population	Carya illinoinensis (Wangenh.) K. Koch	usedd for marker panel creation and validation
Oklahoma	0.100968	Diverse population	Carya illinoinensis (Wangenh.) K. Koch	used for marker panel creation and validation
Niblack	0.0880645	Diverse population	Carya illinoinensis (Wangenh.) K. Koch	used for marker panel validation
Canton	0.0883871	Diverse population	Carya illinoinensis (Wangenh.) K. Koch	used for marker panel validation
Osage	0.0909677	Diverse population	Carya illinoinensis (Wangenh.) K. Koch	used for marker panel creation and validation
Lipan	0.159032	Diverse population	Carya illinoinensis (Wangenh.) K. Koch	used for marker panel creation and validation
Risien 1	0.105484	Diverse population	Carya illinoinensis (Wangenh.) K. Koch	used for marker panel validation
Bradley (FL)	0.0893548	Diverse population	Carya illinoinensis (Wangenh.) K. Koch	used for marker panel validation
Centennial	0.0854839	Diverse population	Carya illinoinensis (Wangenh.) K. Koch	used for marker panel validation
94-ILL-ELK-2.2	0.12	Diverse population	Carya illinoinensis (Wangenh.) K. Koch	used for marker panel validation
87-MX-2-1.1	0.0770968	Diverse population	Carya illinoinensis (Wangenh.) K. Koch	used for marker panel validation
MX94-295-3	0.0870968	Diverse population	Carya illinoinensis (Wangenh.) K. Koch	used for marker panel validation
MX94-128-6	0.0712903	Diverse population	Carya illinoinensis (Wangenh.) K. Koch	used for marker panel validation
Simpson #1	0.294839	Diverse population	Carya laciniosa (F.Michx.) G.Don	used for marker panel validation
08-MYR-AL-1.5	0.376129	Diverse population	Carya myristiciformis Nutt. ex Elliott	used for marker panel validation
07-TEX-KS-1	0.28129	Diverse population	Carya texana Buckley	used for marker panel validation
Clark	0.0912903	Diverse population	Carya illinoinensis (Wangenh.) K. Koch	used for marker panel creation and validation
Nugget	0.0916129	Diverse population	Carya illinoinensis (Wangenh.) K. Koch	used for marker panel creation and validation
Carden	0.0816129	Diverse population	Carya illinoinensis (Wangenh.) K. Koch	used for marker panel validation
Oliver	0.102258	Diverse population	Carya illinoinensis (Wangenh.) K. Koch	used for marker panel validation
Shoshoni	0.1	Diverse population	Carya illinoinensis (Wangenh.) K. Koch	used for marker panel creation and validation
Apalachee	0.0893548	Diverse population	Carya illinoinensis (Wangenh.) K. Koch	used for marker panel validation
Giles	0.0958065	Diverse population	Carya illinoinensis (Wangenh.) K. Koch	used for marker panel validation
Johnson(KS)	0.1	Diverse population	Carya illinoinensis (Wangenh.) K. Koch	used for marker panel creation and validation
Elliott	0.124194	Diverse population	Carya illinoinensis (Wangenh.) K. Koch	used for marker panel creation and validation
94-ILL-STF-4.5	0.0858065	Diverse population	Carya illinoinensis (Wangenh.) K. Koch	used for marker panel validation
02-AQU-LA-BL1	0.287742	Diverse population	Carya aquatica (F.Michx.) Nutt. ex Elliott	used for marker panel validation
MX94-102-2	0.0851613	Diverse population	Carya illinoinensis (Wangenh.) K. Koch	used for marker panel validation
MX94-296-2	0.073871	Diverse population	Carya illinoinensis (Wangenh.) K. Koch	used for marker panel validation
09-FLA-OC-1.4	0.304839	Diverse population	Carya floridana Sarg.	used for marker panel validation
10-TEX-WmPenn-4	0.274839	Diverse population	Carya texana Buckley	used for marker panel validation
01-GLA-LA-3.5	0.267742	Diverse population	Carya glabra (Mill.) Sweet	used for marker panel validation
Burkett	0.0909677	Diverse population	Carya illinoinensis (Wangenh.) K. Koch	used for marker panel creation and validation
Longfellow	0.083871	Diverse population	Carya illinoinensis (Wangenh.) K. Koch	used for marker panel validation
Limpia Creek	0.0883871	Diverse population	Carya illinoinensis (Wangenh.) K. Koch	used for marker panel validation
Desirable	0.0854839	Diverse population	Carya illinoinensis (Wangenh.) K. Koch	used for marker panel creation and validation
Caddo	0.0967742	Diverse population	Carya illinoinensis (Wangenh.) K. Koch	used for marker panel creation and validation
Kanza	0.0851613	Diverse population	Carya illinoinensis (Wangenh.) K. Koch	used for marker panel creation and validation
NC-4	0.0990323	Diverse population	Carya illinoinensis (Wangenh.) K. Koch	used for marker panel creation and validation
Halbert	0.0993548	Diverse population	Carya illinoinensis (Wangenh.) K. Koch	used for marker panel creation and validation
Moore	0.106452	Diverse population	Carya illinoinensis (Wangenh.) K. Koch	used for marker panel creation and validation
97-ILL-LA-WB1.14	0.0832258	Diverse population	Carya illinoinensis (Wangenh.) K. Koch	used for marker panel validation
Snaps	0.102903	Diverse population	Carya illinoinensis (Wangenh.) K. Koch	used for marker panel validation
MX94-066-7	0.107097	Diverse population	Carya illinoinensis (Wangenh.) K. Koch	used for marker panel validation
MX94-117-7	0.0729032	Diverse population	Carya illinoinensis (Wangenh.) K. Koch	used for marker panel validation
WS-5	0.0925806	Diverse population	Carya illinoinensis (Wangenh.) K. Koch	used for marker panel validation
Jones Hybrid	0.103548	Diverse population	Carya cordiformis (Wangenh.) K. Koch × Carya ovata (Mill.) K.Koch	used for marker panel validation
10-TEX-WC-3	0.280968	Diverse population	Carya texana Buckley	used for marker panel validation
Carmichael	0.0951613	Diverse population	Carya illinoinensis (Wangenh.) K. Koch	used for marker panel creation and validation
McCulley	0.0809677	Diverse population	Carya illinoinensis (Wangenh.) K. Koch	used for marker panel creation and validation
Dumbell Lake Small	0.10129	Diverse population	Carya illinoinensis (Wangenh.) K. Koch	used for marker panel validation
Altman	0.0835484	Diverse population	Carya illinoinensis (Wangenh.) K. Koch	used for marker panel validation
Mohawk	0.093871	Diverse population	Carya illinoinensis (Wangenh.) K. Koch	used for marker panel creation and validation
Creek	0.104516	Diverse population	Carya illinoinensis (Wangenh.) K. Koch	used for marker panel creation and validation
Excel	0.0874194	Diverse population	Carya illinoinensis (Wangenh.) K. Koch	used for marker panel validation
Curtis	0.0783871	Diverse population	Carya illinoinensis (Wangenh.) K. Koch	used for marker panel creation and validation
SanFelipe	0.0890323	Diverse population	Carya illinoinensis (Wangenh.) K. Koch	used for marker panel validation
94-ILL-ARK-4.6	0.136774	Diverse population	Carya illinoinensis (Wangenh.) K. Koch	used for marker panel validation
Duck Creek 16	0.0974194	Diverse population	Carya illinoinensis (Wangenh.) K. Koch	used for marker panel validation
MX94-031-1	0.0732258	Diverse population	Carya illinoinensis (Wangenh.) K. Koch	used for marker panel validation
MX94-240-6	0.0754839	Diverse population	Carya illinoinensis (Wangenh.) K. Koch	used for marker panel validation
MX94-336-3	0.106129	Diverse population	Carya illinoinensis (Wangenh.) K. Koch	used for marker panel validation
Abbott Thinshell	0.110645	Diverse population	Carya illinoinensis (Wangenh.) K. Koch × Carya cordiformis (Wangenh.) K. Koch	used for marker panel validation
Lindauer	0.299032	Diverse population	Carya laciniosa (F.Michx.) G.Don	used for marker panel validation
Evers-Sample2	0.0932258	Diverse population	Carya illinoinensis (Wangenh.) K. Koch	used for marker panel validation
Goose Pond	0.096129	Diverse population	Carya illinoinensis (Wangenh.) K. Koch	used for marker panel validation
Success	0.0967742	Diverse population	Carya illinoinensis (Wangenh.) K. Koch	used for marker panel creation and validation
Barton	0.0880645	Diverse population	Carya illinoinensis (Wangenh.) K. Koch	used for marker panel creation and validation
Sioux	0.102581	Diverse population	Carya illinoinensis (Wangenh.) K. Koch	used for marker panel creation and validation
Riverside	0.0874194	Diverse population	Carya illinoinensis (Wangenh.) K. Koch	used for marker panel validation
Bryce	0.0867742	Diverse population	Carya illinoinensis (Wangenh.) K. Koch	used for marker panel validation
Gloria Grande	0.0864516	Diverse population	Carya illinoinensis (Wangenh.) K. Koch	used for marker panel creation and validation
Colby	0.130968	Diverse population	Carya illinoinensis (Wangenh.) K. Koch	used for marker panel validation
Ring	0.450968	Diverse population	Carya palmeri W.E.Manning	used for marker panel validation
TN Big Tree	0.0848387	Diverse population	Carya illinoinensis (Wangenh.) K. Koch	used for marker panel validation
89-ILL-ALA-4.1	0.0745161	Diverse population	Carya illinoinensis (Wangenh.) K. Koch	used for marker panel validation
MX94-324-3	0.0754839	Diverse population	Carya illinoinensis (Wangenh.) K. Koch	used for marker panel validation
MX94-116-5	0.163226	Diverse population	Carya illinoinensis (Wangenh.) K. Koch	used for marker panel validation
90-XLC-MS-1	0.0845161	Diverse population	Carya illinoinensis (Wangenh.) K. Koch × Carya aquatica (F.Michx.) Nutt. ex Elliott	used for marker panel validation
09-FLA-LJW-5.8	0.273871	Diverse population	Carya floridana Sarg.	used for marker panel validation
Ripe Early	0.0929032	Diverse population	Carya illinoinensis (Wangenh.) K. Koch	used for marker panel validation
Kibler	0.0806452	Diverse population	Carya illinoinensis (Wangenh.) K. Koch	used for marker panel validation
Fairbanks	0.31	Diverse population	Carya cordiformis (Wangenh.) K. Koch × Carya ovata (Mill.) K.Koch	used for marker panel validation
Mahan	0.086129	Diverse population	Carya illinoinensis (Wangenh.) K. Koch	used for marker panel creation and validation
Choctaw	0.0983871	Diverse population	Carya illinoinensis (Wangenh.) K. Koch	used for marker panel creation and validation
Witte (IA)	0.0935484	Diverse population	Carya illinoinensis (Wangenh.) K. Koch	used for marker panel validation
Podsednik	0.086129	Diverse population	Carya illinoinensis (Wangenh.) K. Koch	used for marker panel validation
VC1-68	0.0664516	Diverse population	Carya illinoinensis (Wangenh.) K. Koch	used for marker panel validation
Tiny Tim	0.107097	Diverse population	Carya illinoinensis (Wangenh.) K. Koch	used for marker panel validation
EW 7-25(XLC)	0.0793548	Diverse population	Carya illinoinensis (Wangenh.) K. Koch × Carya aquatica (F.Michx.) Nutt. ex Elliott	used for marker panel validation
87-MX-1-1.6	0.08	Diverse population	Carya illinoinensis (Wangenh.) K. Koch	used for marker panel validation
MX94-003-4	0.0677419	Diverse population	Carya illinoinensis (Wangenh.) K. Koch	used for marker panel validation
MX94-115-5	0.0916129	Diverse population	Carya illinoinensis (Wangenh.) K. Koch	used for marker panel validation
07-TEX-TX-1	0.284194	Diverse population	Carya texana Buckley	used for marker panel validation
09-FLA-HH-3.7	0.319032	Diverse population	Carya floridana Sarg.	used for marker panel validation
SanSaba	0.0909677	Diverse population	Carya illinoinensis (Wangenh.) K. Koch	used for marker panel validation
Shag	0.0932258	Diverse population	Carya illinoinensis (Wangenh.) K. Koch	used for marker panel validation
Allbritton	0.0887097	Diverse population	Carya illinoinensis (Wangenh.) K. Koch	used for marker panel validation
Stuart	0.0977419	Diverse population	Carya illinoinensis (Wangenh.) K. Koch	used for marker panel creation and validation
Hopi	0.0770968	Diverse population	Carya illinoinensis (Wangenh.) K. Koch	used for marker panel validation
Cherokee	0.122258	Diverse population	Carya illinoinensis (Wangenh.) K. Koch	used for marker panel creation and validation
NC-2B	0.093871	Diverse population	Carya illinoinensis (Wangenh.) K. Koch	used for marker panel creation and validation
Western	0.073871	Diverse population	Carya illinoinensis (Wangenh.) K. Koch	used for marker panel creation and validation
Mullahy	0.0993548	Diverse population	Carya illinoinensis (Wangenh.) K. Koch	used for marker panel validation
Pleas	0.112903	Diverse population	Carya illinoinensis (Wangenh.) K. Koch × Carya cordiformis (Wangenh.) K. Koch	used for marker panel validation
La Bahia	0.0616129	Diverse population	Carya illinoinensis (Wangenh.) K. Koch	used for marker panel validation
89-ILL-SBRA-4.4	0.0716129	Diverse population	Carya illinoinensis (Wangenh.) K. Koch	used for marker panel validation
MX94-030-6	0.0641935	Diverse population	Carya illinoinensis (Wangenh.) K. Koch	used for marker panel validation
MX94-054-8	0.0635484	Diverse population	Carya illinoinensis (Wangenh.) K. Koch	used for marker panel validation
08-TOM-AR-1.1	0.27	Diverse population	Carya tomentosa Nutt.	used for marker panel validation
09-FLA-ABS-2.4	0.272581	Diverse population	Carya floridana Sarg.	used for marker panel validation
Wichita	0.0625806	Diverse population	Carya illinoinensis (Wangenh.) K. Koch	used for marker panel creation and validation
Dooley	0.0703226	Diverse population	Carya illinoinensis (Wangenh.) K. Koch	used for marker panel validation
Odom	0.0919355	Diverse population	Carya illinoinensis (Wangenh.) K. Koch	used for marker panel creation and validation
Pointe Coupee 2	0.104516	Diverse population	Carya illinoinensis (Wangenh.) K. Koch	used for marker panel validation
Baker	0.0932258	Diverse population	Carya illinoinensis (Wangenh.) K. Koch	used for marker panel validation
Jersey	0.093871	Diverse population	Carya illinoinensis (Wangenh.) K. Koch	used for marker panel validation
Kernodle	0.0935484	Diverse population	Carya illinoinensis (Wangenh.) K. Koch	used for marker panel validation
CapeFear	0.0887097	Diverse population	Carya illinoinensis (Wangenh.) K. Koch	used for marker panel creation and validation
Wallops Island	0.0932258	Diverse population	Carya illinoinensis (Wangenh.) K. Koch	used for marker panel validation
McCallister	0.144194	Diverse population	Carya illinoinensis (Wangenh.) K. Koch × Carya laciniosa (F.Michx.) G.Don	used for marker panel validation
02-AQU-LA-CL2	0.288387	Diverse population	Carya aquatica (F.Michx.) Nutt. ex Elliott	used for marker panel validation
89-ILL-HAYES-1.1	0.0935484	Diverse population	Carya aquatica (F.Michx.) Nutt. ex Elliott	used for marker panel validation
MX94-259-1	0.0758065	Diverse population	Carya illinoinensis (Wangenh.) K. Koch	used for marker panel validation
MX94-069-3	0.0687097	Diverse population	Carya illinoinensis (Wangenh.) K. Koch	used for marker panel validation
Tissue Paper	0.0935484	Diverse population	Carya illinoinensis (Wangenh.) K. Koch	used for marker panel validation
Edisto	0.0867742	Diverse population	Carya illinoinensis (Wangenh.) K. Koch	used for marker panel validation
Chief	0.0883871	Diverse population	Carya illinoinensis (Wangenh.) K. Koch	used for marker panel validation
Owens	0.0909677	Diverse population	Carya illinoinensis (Wangenh.) K. Koch	used for marker panel validation
Houma	0.0974194	Diverse population	Carya illinoinensis (Wangenh.) K. Koch	used for marker panel validation
Forkert	0.0983871	Diverse population	Carya illinoinensis (Wangenh.) K. Koch	used for marker panel creation and validation

## Sheet: Supplmental Table S4
Supplemental Table S4. Polymorphism information content (PIC) values for DArTag loci using read counts of microhaplotypes in the diverse population.
DArTag marker	Chromosome	Position (bp)	PIC
Chr01_000085461	Chr01	85461	0.403246
Chr01_000183911	Chr01	183911	0.417786
Chr01_000347990	Chr01	347990	0.759995
Chr01_000712205	Chr01	712205	0.243765
Chr01_000732680	Chr01	732680	0.355137
Chr01_001018574	Chr01	1018574	0.168257
Chr01_001253334	Chr01	1253334	0.377766
Chr01_001314799	Chr01	1314799	0.303416
Chr01_001401281	Chr01	1401281	0.582598
Chr01_001815265	Chr01	1815265	0.00147059
Chr01_001886520	Chr01	1886520	0.347219
Chr01_002263130	Chr01	2263130	0.386539
Chr01_002373493	Chr01	2373493	0.253967
Chr01_002563853	Chr01	2563853	0.0321921
Chr01_002566201	Chr01	2566201	0.507335
Chr01_003076840	Chr01	3076840	0.391526
Chr01_003245300	Chr01	3245300	0.712134
Chr01_003510304	Chr01	3510304	0.00127877
Chr01_003735877	Chr01	3735877	0.569298
Chr01_003872870	Chr01	3872870	0.390571
Chr01_004009417	Chr01	4009417	0.518881
Chr01_004127038	Chr01	4127038	0.00286304
Chr01_004314746	Chr01	4314746	0.72034
Chr01_004868350	Chr01	4868350	0.182656
Chr01_005136299	Chr01	5136299	0.0335708
Chr01_005402058	Chr01	5402058	0.361108
Chr01_005575583	Chr01	5575583	0.472435
Chr01_005776196	Chr01	5776196	0.763119
Chr01_005963396	Chr01	5963396	0.357987
Chr01_006018035	Chr01	6018035	0.409706
Chr01_006255020	Chr01	6255020	0.494161
Chr01_006474793	Chr01	6474793	0.392917
Chr01_006838109	Chr01	6838109	0.0881537
Chr01_007051651	Chr01	7051651	0.0619257
Chr01_007283679	Chr01	7283679	0.37194
Chr01_007421823	Chr01	7421823	0.480057
Chr01_007758058	Chr01	7758058	0.48885
Chr01_007784187	Chr01	7784187	0.157951
Chr01_007902877	Chr01	7902877	0.357731
Chr01_008074611	Chr01	8074611	0.343784
Chr01_008252093	Chr01	8252093	0.597281
Chr01_008312577	Chr01	8312577	0.517181
Chr01_008582898	Chr01	8582898	0.472185
Chr01_008589598	Chr01	8589598	0.18884
Chr01_008711288	Chr01	8711288	0.0524663
Chr01_008991548	Chr01	8991548	0.161311
Chr01_009179227	Chr01	9179227	0.492604
Chr01_009197760	Chr01	9197760	0.690314
Chr01_009372903	Chr01	9372903	0.482486
Chr01_009694957	Chr01	9694957	0.569284
Chr01_009816671	Chr01	9816671	0.751653
Chr01_010062502	Chr01	10062502	0.384814
Chr01_010218604	Chr01	10218604	0.413586
Chr01_010416867	Chr01	10416867	0.548664
Chr01_010706213	Chr01	10706213	0.397783
Chr01_010972008	Chr01	10972008	0.287716
Chr01_011225967	Chr01	11225967	0.214209
Chr01_011279612	Chr01	11279612	0.115377
Chr01_011284224	Chr01	11284224	0.649137
Chr01_011733811	Chr01	11733811	0.419869
Chr01_011915613	Chr01	11915613	0.0342165
Chr01_012181253	Chr01	12181253	0.131617
Chr01_012417123	Chr01	12417123	0.512326
Chr01_012575052	Chr01	12575052	0.359702
Chr01_012668077	Chr01	12668077	0.351932
Chr01_012837556	Chr01	12837556	0.0300804
Chr01_013080156	Chr01	13080156	0.235547
Chr01_013343869	Chr01	13343869	0.476162
Chr01_013660789	Chr01	13660789	0.604975
Chr01_013985331	Chr01	13985331	0.753103
Chr01_014147983	Chr01	14147983	0.447276
Chr01_014373719	Chr01	14373719	0.362029
Chr01_014706887	Chr01	14706887	0.496976
Chr01_015155102	Chr01	15155102	0.423417
Chr01_015287427	Chr01	15287427	0.6108
Chr01_015427258	Chr01	15427258	0.559549
Chr01_015666466	Chr01	15666466	0.289903
Chr01_015699216	Chr01	15699216	0.563183
Chr01_015753624	Chr01	15753624	0.230979
Chr01_015772009	Chr01	15772009	0.113429
Chr01_017592291	Chr01	17592291	0.527556
Chr01_017620372	Chr01	17620372	0.361124
Chr01_017708419	Chr01	17708419	0.48626
Chr01_017792643	Chr01	17792643	0.331554
Chr01_017865808	Chr01	17865808	0.557701
Chr01_018381861	Chr01	18381861	0.66428
Chr01_018611083	Chr01	18611083	0.538401
Chr01_018940775	Chr01	18940775	0.380135
Chr01_019195027	Chr01	19195027	0.403968
Chr01_019335572	Chr01	19335572	0.368318
Chr01_019636749	Chr01	19636749	0.808294
Chr01_019756308	Chr01	19756308	0.0671557
Chr01_020000149	Chr01	20000149	0.344496
Chr01_020263323	Chr01	20263323	0.245177
Chr01_020366267	Chr01	20366267	0.491906
Chr01_020554611	Chr01	20554611	0.481255
Chr01_020766029	Chr01	20766029	0.576433
Chr01_020856670	Chr01	20856670	0.519945
Chr01_021203462	Chr01	21203462	0.435864
Chr01_021534040	Chr01	21534040	0.528528
Chr01_021536285	Chr01	21536285	0.355874
Chr01_021668811	Chr01	21668811	0.045935
Chr01_021790628	Chr01	21790628	0.117364
Chr01_021798264	Chr01	21798264	0.56056
Chr01_021981080	Chr01	21981080	0.141848
Chr01_023387279	Chr01	23387279	0.158199
Chr01_023387471	Chr01	23387471	0.228938
Chr01_023427064	Chr01	23427064	0.15545
Chr01_023589402	Chr01	23589402	0.154158
Chr01_023616105	Chr01	23616105	0.0849588
Chr01_023680785	Chr01	23680785	0.20641
Chr01_023681683	Chr01	23681683	0.314846
Chr01_024287271	Chr01	24287271	0.267323
Chr01_024459418	Chr01	24459418	0.320515
Chr01_024817945	Chr01	24817945	0.0925703
Chr01_025110565	Chr01	25110565	0.249623
Chr01_025287234	Chr01	25287234	0.37028
Chr01_025386035	Chr01	25386035	0.229136
Chr01_025445067	Chr01	25445067	0.375388
Chr01_026165571	Chr01	26165571	0.594313
Chr01_026284953	Chr01	26284953	0.35847
Chr01_026348178	Chr01	26348178	0.110879
Chr01_026613470	Chr01	26613470	0.33795
Chr01_026887509	Chr01	26887509	0.33782
Chr01_027424361	Chr01	27424361	0.38871
Chr01_027435644	Chr01	27435644	0.278438
Chr01_027451019	Chr01	27451019	0.501583
Chr01_027551346	Chr01	27551346	0.569833
Chr01_027695958	Chr01	27695958	0.642249
Chr01_027951072	Chr01	27951072	0.0968187
Chr01_028403964	Chr01	28403964	0.367964
Chr01_028404096	Chr01	28404096	0.266939
Chr01_028717722	Chr01	28717722	0.526222
Chr01_028926831	Chr01	28926831	0.292615
Chr01_028929158	Chr01	28929158	0.326541
Chr01_029450520	Chr01	29450520	0.494913
Chr01_029455659	Chr01	29455659	0.0832115
Chr01_029828741	Chr01	29828741	0.366774
Chr01_030033381	Chr01	30033381	0.294384
Chr01_030236867	Chr01	30236867	0.42577
Chr01_030286987	Chr01	30286987	0.591445
Chr01_030322351	Chr01	30322351	0.192086
Chr01_030322418	Chr01	30322418	0.352373
Chr01_031202222	Chr01	31202222	0.448842
Chr01_031498592	Chr01	31498592	0.287136
Chr01_031500985	Chr01	31500985	0.0791234
Chr01_031815923	Chr01	31815923	0.230711
Chr01_031843665	Chr01	31843665	0.203004
Chr01_031935054	Chr01	31935054	0.189565
Chr01_032638659	Chr01	32638659	0.366027
Chr01_032831010	Chr01	32831010	0.416829
Chr01_032997097	Chr01	32997097	0.554922
Chr01_033251479	Chr01	33251479	0.43403
Chr01_033632991	Chr01	33632991	0.2858
Chr01_033899429	Chr01	33899429	0.168719
Chr01_034138366	Chr01	34138366	0.455404
Chr01_034492890	Chr01	34492890	0.422654
Chr01_034623972	Chr01	34623972	0.340696
Chr01_034728622	Chr01	34728622	0.153511
Chr01_034739164	Chr01	34739164	0.542895
Chr01_034739366	Chr01	34739366	0.000567215
Chr01_035378084	Chr01	35378084	0.283922
Chr01_035572581	Chr01	35572581	0.466802
Chr01_035721892	Chr01	35721892	0.373817
Chr01_036409918	Chr01	36409918	0.355675
Chr01_036426660	Chr01	36426660	0.252057
Chr01_036683813	Chr01	36683813	0.184667
Chr01_036873745	Chr01	36873745	0.364019
Chr01_037203921	Chr01	37203921	0.239793
Chr01_037686945	Chr01	37686945	0.539851
Chr01_038035811	Chr01	38035811	0.446235
Chr01_038326885	Chr01	38326885	0.684641
Chr01_038449018	Chr01	38449018	0.679061
Chr01_038654842	Chr01	38654842	0.20813
Chr01_038708501	Chr01	38708501	0.446305
Chr01_038845934	Chr01	38845934	0.509525
Chr01_038973501	Chr01	38973501	0.422211
Chr01_039273586	Chr01	39273586	0.504957
Chr01_039336569	Chr01	39336569	0.374551
Chr01_039685984	Chr01	39685984	0.267392
Chr01_039885771	Chr01	39885771	0.230462
Chr01_040139962	Chr01	40139962	0.102082
Chr01_040458366	Chr01	40458366	0.0827798
Chr01_040709847	Chr01	40709847	0.0360215
Chr01_040976765	Chr01	40976765	0.163003
Chr01_041301997	Chr01	41301997	0.497149
Chr01_041494440	Chr01	41494440	0.0749601
Chr01_041837740	Chr01	41837740	0.432319
Chr01_042067646	Chr01	42067646	0.541401
Chr01_042395782	Chr01	42395782	0.242653
Chr01_042680584	Chr01	42680584	0.125948
Chr01_042913514	Chr01	42913514	0.419775
Chr01_043199580	Chr01	43199580	0.324746
Chr01_043463331	Chr01	43463331	0.349394
Chr01_043675347	Chr01	43675347	0.273323
Chr01_043956232	Chr01	43956232	0.596464
Chr01_044154704	Chr01	44154704	0.547328
Chr01_044343469	Chr01	44343469	0.117698
Chr01_044376769	Chr01	44376769	0.590071
Chr01_044430503	Chr01	44430503	0.471924
Chr01_044786844	Chr01	44786844	0.472213
Chr01_045086579	Chr01	45086579	0.587342
Chr01_045420535	Chr01	45420535	0.137201
Chr01_045774254	Chr01	45774254	0.548585
Chr01_045834200	Chr01	45834200	0.328604
Chr01_046096816	Chr01	46096816	0.501365
Chr01_046579713	Chr01	46579713	0.436041
Chr01_046597956	Chr01	46597956	0.374106
Chr01_046599817	Chr01	46599817	0.509353
Chr01_046757143	Chr01	46757143	0.311624
Chr01_046893765	Chr01	46893765	0.539311
Chr01_047259213	Chr01	47259213	0.133811
Chr01_047500535	Chr01	47500535	0.299486
Chr01_047811090	Chr01	47811090	0.0440555
Chr01_048099914	Chr01	48099914	0.495639
Chr01_048398449	Chr01	48398449	0.365803
Chr01_048637491	Chr01	48637491	0.000978952
Chr01_048916769	Chr01	48916769	0.214438
Chr01_049202898	Chr01	49202898	0.0302886
Chr01_049442378	Chr01	49442378	0.374966
Chr01_049757242	Chr01	49757242	0.353836
Chr01_050035179	Chr01	50035179	0.366009
Chr01_050281701	Chr01	50281701	0.280798
Chr01_050393186	Chr01	50393186	0.095974
Chr01_050439208	Chr01	50439208	0.314169
Chr01_050669601	Chr01	50669601	0.173817
Chr01_050847668	Chr01	50847668	0.337505
Chr01_051113990	Chr01	51113990	0.314476
Chr01_051403822	Chr01	51403822	0.298296
Chr01_051679505	Chr01	51679505	0.650485
Chr01_051905609	Chr01	51905609	0.473222
Chr01_052222373	Chr01	52222373	0.428571
Chr01_052508705	Chr01	52508705	0.630847
Chr01_052763999	Chr01	52763999	0.413204
Chr01_053057770	Chr01	53057770	0.337958
Chr01_053322530	Chr01	53322530	0.0806601
Chr01_053568558	Chr01	53568558	0.60764
Chr01_053854747	Chr01	53854747	0.000595947
Chr01_054120860	Chr01	54120860	0.427014
Chr01_054375177	Chr01	54375177	0.555427
Chr01_054752374	Chr01	54752374	0.308013
Chr01_054971901	Chr01	54971901	0.502308
Chr01_055276344	Chr01	55276344	0.157726
Chr01_055497610	Chr01	55497610	0.447081
Chr01_055772612	Chr01	55772612	0.198478
Chr01_056121299	Chr01	56121299	0.386445
Chr01_056304721	Chr01	56304721	0.3696
Chr01_056563713	Chr01	56563713	0.462255
Chr01_056854772	Chr01	56854772	0.00181253
Chr01_057075153	Chr01	57075153	0.490244
Chr01_057417549	Chr01	57417549	0.023945
Chr01_057699466	Chr01	57699466	0.251597
Chr01_058000187	Chr01	58000187	0.325015
Chr01_058280103	Chr01	58280103	0.429589
Chr02_000248138	Chr02	248138	0.279742
Chr02_000444991	Chr02	444991	0.335304
Chr02_000706511	Chr02	706511	0.348212
Chr02_001030948	Chr02	1030948	0.314124
Chr02_001366256	Chr02	1366256	0.238144
Chr02_001618616	Chr02	1618616	0.558938
Chr02_002071867	Chr02	2071867	0.294347
Chr02_002334595	Chr02	2334595	0.308379
Chr02_002711126	Chr02	2711126	0.121895
Chr02_002795402	Chr02	2795402	0.0480407
Chr02_002920496	Chr02	2920496	0.109658
Chr02_003043445	Chr02	3043445	0.141804
Chr02_003365230	Chr02	3365230	0.019829
Chr02_003417132	Chr02	3417132	0.171065
Chr02_003732518	Chr02	3732518	0.328662
Chr02_004026250	Chr02	4026250	0.482607
Chr02_004262593	Chr02	4262593	0.477262
Chr02_004482048	Chr02	4482048	0.533268
Chr02_004766599	Chr02	4766599	0.475647
Chr02_004858223	Chr02	4858223	0.300055
Chr02_005245496	Chr02	5245496	0.288437
Chr02_005325880	Chr02	5325880	0.0361134
Chr02_005367890	Chr02	5367890	0.390272
Chr02_005588145	Chr02	5588145	0.314229
Chr02_005902918	Chr02	5902918	0.534001
Chr02_006252494	Chr02	6252494	0.379686
Chr02_006349069	Chr02	6349069	0.234679
Chr02_006665542	Chr02	6665542	0.255138
Chr02_006964104	Chr02	6964104	0.31195
Chr02_007284782	Chr02	7284782	0.508318
Chr02_007449323	Chr02	7449323	0.0638178
Chr02_007781931	Chr02	7781931	0.381038
Chr02_008100769	Chr02	8100769	0.288224
Chr02_008212798	Chr02	8212798	0.311294
Chr02_008678565	Chr02	8678565	0.120389
Chr02_008690024	Chr02	8690024	0.533691
Chr02_008751395	Chr02	8751395	0.281202
Chr02_009270424	Chr02	9270424	0.400879
Chr02_009428579	Chr02	9428579	0.199491
Chr02_009693699	Chr02	9693699	0.221722
Chr02_009907523	Chr02	9907523	0.461735
Chr02_010180611	Chr02	10180611	0.266709
Chr02_010313133	Chr02	10313133	0.412919
Chr02_010609197	Chr02	10609197	0.0355538
Chr02_010675219	Chr02	10675219	0.301609
Chr02_010716713	Chr02	10716713	0.245176
Chr02_011103719	Chr02	11103719	0.11986
Chr02_011153024	Chr02	11153024	0.715925
Chr02_011455082	Chr02	11455082	0.495997
Chr02_011614178	Chr02	11614178	0.480196
Chr02_011635766	Chr02	11635766	0.416583
Chr02_011690591	Chr02	11690591	0.565717
Chr02_012009305	Chr02	12009305	0.405114
Chr02_012054764	Chr02	12054764	0.201805
Chr02_012404771	Chr02	12404771	0.0390971
Chr02_012789118	Chr02	12789118	0.122983
Chr02_012878499	Chr02	12878499	0.493899
Chr02_013036010	Chr02	13036010	0.358714
Chr02_013080119	Chr02	13080119	0.339975
Chr02_013516854	Chr02	13516854	0.617516
Chr02_013627658	Chr02	13627658	0.58041
Chr02_013676743	Chr02	13676743	0.118496
Chr02_013687030	Chr02	13687030	0.489603
Chr02_013739717	Chr02	13739717	0.412079
Chr02_015016109	Chr02	15016109	0.158465
Chr02_015227405	Chr02	15227405	0.120953
Chr02_015476834	Chr02	15476834	0.326767
Chr02_015503739	Chr02	15503739	0.686479
Chr02_015563793	Chr02	15563793	0.0966901
Chr02_015910820	Chr02	15910820	0.448706
Chr02_016218680	Chr02	16218680	0.248632
Chr02_016574769	Chr02	16574769	0.294207
Chr02_016831195	Chr02	16831195	0.447796
Chr02_016849927	Chr02	16849927	0.141186
Chr02_017649017	Chr02	17649017	0.374946
Chr02_017755512	Chr02	17755512	0.168834
Chr02_017865408	Chr02	17865408	0.253512
Chr02_018189065	Chr02	18189065	0.153714
Chr02_018411386	Chr02	18411386	0.187362
Chr02_018635351	Chr02	18635351	0.612754
Chr02_018767874	Chr02	18767874	0.0833484
Chr02_019560763	Chr02	19560763	0.103972
Chr02_019689357	Chr02	19689357	0.335132
Chr02_019784743	Chr02	19784743	0.282034
Chr02_019982110	Chr02	19982110	0.447442
Chr02_020275491	Chr02	20275491	0.377292
Chr02_020614410	Chr02	20614410	0.128606
Chr02_020860765	Chr02	20860765	0.546433
Chr02_021089486	Chr02	21089486	0.60924
Chr02_021452505	Chr02	21452505	0.369026
Chr02_021590753	Chr02	21590753	0.113339
Chr02_021595937	Chr02	21595937	0.621108
Chr02_021685227	Chr02	21685227	0.376633
Chr02_021685267	Chr02	21685267	0.468601
Chr02_022073718	Chr02	22073718	0.207486
Chr02_022337830	Chr02	22337830	0.111025
Chr02_022693526	Chr02	22693526	0.373505
Chr02_022693594	Chr02	22693594	0.323359
Chr02_022775670	Chr02	22775670	0.358634
Chr02_022894086	Chr02	22894086	0.508744
Chr02_023195362	Chr02	23195362	0.152448
Chr02_023200395	Chr02	23200395	0.335677
Chr02_023334729	Chr02	23334729	0.554034
Chr02_023543264	Chr02	23543264	0.132736
Chr02_023716527	Chr02	23716527	0.0644009
Chr02_024088349	Chr02	24088349	0.653728
Chr02_024359551	Chr02	24359551	0.268568
Chr02_024630871	Chr02	24630871	0.350247
Chr02_024858571	Chr02	24858571	0.307848
Chr02_024947230	Chr02	24947230	0.161298
Chr02_025126305	Chr02	25126305	0.431748
Chr02_025246535	Chr02	25246535	0.106344
Chr02_025457922	Chr02	25457922	0.3829
Chr02_025800467	Chr02	25800467	0.477869
Chr02_025957168	Chr02	25957168	0.686465
Chr02_026252886	Chr02	26252886	0.399841
Chr02_026539793	Chr02	26539793	0.000311834
Chr02_026814991	Chr02	26814991	0.167612
Chr02_026884164	Chr02	26884164	0.161941
Chr02_027133426	Chr02	27133426	0.229087
Chr02_027218666	Chr02	27218666	0.184604
Chr02_027261378	Chr02	27261378	0.157486
Chr02_027495905	Chr02	27495905	0.273673
Chr02_027530997	Chr02	27530997	0.00194931
Chr02_027729223	Chr02	27729223	0.501152
Chr02_027931530	Chr02	27931530	0.525875
Chr02_028306238	Chr02	28306238	0.11637
Chr02_028386935	Chr02	28386935	0.254943
Chr02_028743498	Chr02	28743498	0.0990799
Chr02_028984414	Chr02	28984414	0.24892
Chr02_029290038	Chr02	29290038	0.00433209
Chr02_029620281	Chr02	29620281	0.614384
Chr02_029815305	Chr02	29815305	0.354801
Chr02_030069906	Chr02	30069906	0.442286
Chr02_030349564	Chr02	30349564	0.354228
Chr02_030603659	Chr02	30603659	0.330197
Chr02_030821186	Chr02	30821186	0.362414
Chr02_031052127	Chr02	31052127	0.151474
Chr02_031232872	Chr02	31232872	0.430888
Chr02_031319843	Chr02	31319843	0.431453
Chr02_031455720	Chr02	31455720	0.109723
Chr02_031701074	Chr02	31701074	0.348618
Chr02_031875372	Chr02	31875372	0.224496
Chr02_031911967	Chr02	31911967	0.00170249
Chr02_031935912	Chr02	31935912	0.361715
Chr02_032419236	Chr02	32419236	0.361377
Chr02_032531430	Chr02	32531430	0.137302
Chr02_032795863	Chr02	32795863	0.404572
Chr02_033113278	Chr02	33113278	0.494039
Chr02_033348476	Chr02	33348476	0.360228
Chr02_033593849	Chr02	33593849	0.440612
Chr02_033905430	Chr02	33905430	0.342486
Chr02_034161165	Chr02	34161165	0.669314
Chr02_034411589	Chr02	34411589	0.0078893
Chr02_034709055	Chr02	34709055	0.476405
Chr02_034971295	Chr02	34971295	0.328031
Chr02_035194872	Chr02	35194872	0.151233
Chr02_035507553	Chr02	35507553	0.0650904
Chr02_035791333	Chr02	35791333	0.227535
Chr02_036089997	Chr02	36089997	0.113702
Chr02_036388632	Chr02	36388632	0.220757
Chr02_036586675	Chr02	36586675	0.339623
Chr02_036948139	Chr02	36948139	0.45033
Chr02_037147445	Chr02	37147445	0.330262
Chr02_037431653	Chr02	37431653	0.369195
Chr03_000247659	Chr03	247659	0.321628
Chr03_000856552	Chr03	856552	0.204684
Chr03_001133452	Chr03	1133452	0.20758
Chr03_001374507	Chr03	1374507	0.536714
Chr03_001717949	Chr03	1717949	0.565153
Chr03_001830103	Chr03	1830103	0.388024
Chr03_001910087	Chr03	1910087	0.526548
Chr03_002142185	Chr03	2142185	0.219059
Chr03_002228172	Chr03	2228172	0.100204
Chr03_002427393	Chr03	2427393	0.364519
Chr03_002759499	Chr03	2759499	0.368177
Chr03_003074405	Chr03	3074405	0.512555
Chr03_003318512	Chr03	3318512	0.477861
Chr03_003571455	Chr03	3571455	0.284577
Chr03_003895430	Chr03	3895430	0.294909
Chr03_004110147	Chr03	4110147	0.436068
Chr03_004400114	Chr03	4400114	0.739153
Chr03_004624587	Chr03	4624587	0.442854
Chr03_004930627	Chr03	4930627	0.352175
Chr03_005490268	Chr03	5490268	0.325752
Chr03_005717818	Chr03	5717818	0.560868
Chr03_005816429	Chr03	5816429	0.177446
Chr03_006031260	Chr03	6031260	0.465249
Chr03_006126716	Chr03	6126716	0.285676
Chr03_006306629	Chr03	6306629	0.312734
Chr03_006587882	Chr03	6587882	0.510199
Chr03_006864209	Chr03	6864209	0.292849
Chr03_007130010	Chr03	7130010	0.0722232
Chr03_007303080	Chr03	7303080	0.482953
Chr03_007410018	Chr03	7410018	0.694376
Chr03_007551790	Chr03	7551790	0.444525
Chr03_008091549	Chr03	8091549	0.151572
Chr03_008360896	Chr03	8360896	0.0819483
Chr03_008365187	Chr03	8365187	0.374736
Chr03_008495214	Chr03	8495214	0.226609
Chr03_008741264	Chr03	8741264	0.330826
Chr03_009018927	Chr03	9018927	0.412019
Chr03_009291385	Chr03	9291385	0.460508
Chr03_009554270	Chr03	9554270	0.172444
Chr03_009878419	Chr03	9878419	0.368692
Chr03_010153236	Chr03	10153236	0.372631
Chr03_010343077	Chr03	10343077	0.385661
Chr03_010482385	Chr03	10482385	0.441263
Chr03_010637086	Chr03	10637086	0.178226
Chr03_010760914	Chr03	10760914	0.37263
Chr03_010883623	Chr03	10883623	0.210822
Chr03_011102465	Chr03	11102465	0.597374
Chr03_011342159	Chr03	11342159	0.219172
Chr03_011835977	Chr03	11835977	0.449395
Chr03_011929643	Chr03	11929643	0.390101
Chr03_012099854	Chr03	12099854	0.125899
Chr03_012205997	Chr03	12205997	0.744272
Chr03_012320281	Chr03	12320281	0.646906
Chr03_012564299	Chr03	12564299	0.0668375
Chr03_012855980	Chr03	12855980	0.445049
Chr03_013103760	Chr03	13103760	0.710271
Chr03_013439866	Chr03	13439866	0.311137
Chr03_013590087	Chr03	13590087	0.186569
Chr03_013916820	Chr03	13916820	0.246998
Chr03_014145577	Chr03	14145577	0.702185
Chr03_014647073	Chr03	14647073	0.709521
Chr03_014651582	Chr03	14651582	0.571518
Chr03_014923252	Chr03	14923252	0.143574
Chr03_014956038	Chr03	14956038	0.780595
Chr03_015049816	Chr03	15049816	0.0367837
Chr03_015655385	Chr03	15655385	0.395367
Chr03_015878917	Chr03	15878917	0.354534
Chr03_016033216	Chr03	16033216	0.28273
Chr03_016389170	Chr03	16389170	0.311936
Chr03_016645502	Chr03	16645502	0.339654
Chr03_016686667	Chr03	16686667	0.568297
Chr03_017083516	Chr03	17083516	0.606045
Chr03_017240115	Chr03	17240115	0.468267
Chr03_017470984	Chr03	17470984	0.386891
Chr03_017697759	Chr03	17697759	0.354407
Chr03_018026295	Chr03	18026295	0.142829
Chr03_018275367	Chr03	18275367	0.0570948
Chr03_018597967	Chr03	18597967	0.332434
Chr03_018901878	Chr03	18901878	0.261482
Chr03_019172986	Chr03	19172986	0.35552
Chr03_019424209	Chr03	19424209	0.324361
Chr03_019727446	Chr03	19727446	0.302479
Chr03_019923735	Chr03	19923735	0.0505039
Chr03_020191858	Chr03	20191858	0.539407
Chr03_020557806	Chr03	20557806	0.200562
Chr03_020825296	Chr03	20825296	0.528926
Chr03_021113941	Chr03	21113941	0.718736
Chr03_021305602	Chr03	21305602	0.245783
Chr03_021497037	Chr03	21497037	0.0204257
Chr03_021540276	Chr03	21540276	0.557947
Chr03_021685339	Chr03	21685339	0.407725
Chr03_022008800	Chr03	22008800	0.339191
Chr03_022125241	Chr03	22125241	0.471899
Chr03_022672518	Chr03	22672518	0.0811882
Chr03_022956745	Chr03	22956745	0.427959
Chr03_023113862	Chr03	23113862	0.362017
Chr03_023345974	Chr03	23345974	0.155304
Chr03_023539275	Chr03	23539275	0.440787
Chr03_023756929	Chr03	23756929	0.503684
Chr03_024032955	Chr03	24032955	0.493505
Chr03_024237565	Chr03	24237565	0.340546
Chr03_024496180	Chr03	24496180	0.221516
Chr03_024496248	Chr03	24496248	0.517755
Chr03_024635914	Chr03	24635914	0.337033
Chr03_024636674	Chr03	24636674	0.18461
Chr03_025170512	Chr03	25170512	0.397127
Chr03_025540078	Chr03	25540078	0.314256
Chr03_025591744	Chr03	25591744	0.371688
Chr03_025689140	Chr03	25689140	0.447206
Chr03_025777368	Chr03	25777368	0.169905
Chr03_026198363	Chr03	26198363	0.21956
Chr03_026247585	Chr03	26247585	0.470316
Chr03_026516851	Chr03	26516851	0.406845
Chr03_026825161	Chr03	26825161	0.140737
Chr03_027014503	Chr03	27014503	0.469834
Chr03_027321604	Chr03	27321604	0.140926
Chr03_027535671	Chr03	27535671	0.292583
Chr03_027772759	Chr03	27772759	0.276054
Chr03_028032317	Chr03	28032317	0.0486448
Chr03_028144736	Chr03	28144736	0.437889
Chr03_028297946	Chr03	28297946	0.38067
Chr03_028447057	Chr03	28447057	0.324357
Chr03_028754869	Chr03	28754869	0.391863
Chr03_028857460	Chr03	28857460	0.291124
Chr03_029088455	Chr03	29088455	0.269415
Chr03_029132494	Chr03	29132494	0.504898
Chr03_029266807	Chr03	29266807	0.0868951
Chr03_029440735	Chr03	29440735	0.402242
Chr03_029799139	Chr03	29799139	0.558266
Chr03_030096399	Chr03	30096399	0.135477
Chr03_030202810	Chr03	30202810	0.161727
Chr03_030398998	Chr03	30398998	0.369452
Chr03_030547807	Chr03	30547807	0.314211
Chr03_030659701	Chr03	30659701	0.471786
Chr03_030739693	Chr03	30739693	0.36337
Chr03_030805503	Chr03	30805503	0.515862
Chr03_030901178	Chr03	30901178	0.448465
Chr03_031156032	Chr03	31156032	0.451398
Chr03_031411214	Chr03	31411214	0.000791139
Chr03_031759550	Chr03	31759550	0.3582
Chr03_031761155	Chr03	31761155	0.0576996
Chr03_031850665	Chr03	31850665	0.36334
Chr03_031883107	Chr03	31883107	0.0369241
Chr03_033407084	Chr03	33407084	0.40128
Chr03_033417549	Chr03	33417549	0.0997665
Chr03_033453311	Chr03	33453311	0.00361661
Chr03_033591947	Chr03	33591947	0.445397
Chr03_033875690	Chr03	33875690	0.373555
Chr03_034146249	Chr03	34146249	0.256994
Chr03_034195554	Chr03	34195554	0.168468
Chr03_034245979	Chr03	34245979	0.509005
Chr03_034732391	Chr03	34732391	0.258763
Chr03_035031005	Chr03	35031005	0.258419
Chr03_035224996	Chr03	35224996	0.42232
Chr03_035579978	Chr03	35579978	0.261632
Chr03_035894610	Chr03	35894610	0.000204061
Chr03_036112648	Chr03	36112648	0.45422
Chr03_036240121	Chr03	36240121	0.0610476
Chr03_036492589	Chr03	36492589	0.321295
Chr03_036502295	Chr03	36502295	0.721227
Chr03_037143680	Chr03	37143680	0.374435
Chr03_037399479	Chr03	37399479	0.388606
Chr03_037653343	Chr03	37653343	0.0421545
Chr03_037787602	Chr03	37787602	0.558992
Chr03_037866474	Chr03	37866474	0.161946
Chr03_038073096	Chr03	38073096	0.00699895
Chr03_038378855	Chr03	38378855	0.189672
Chr03_038474077	Chr03	38474077	0.51381
Chr03_038784428	Chr03	38784428	0.228885
Chr03_038927779	Chr03	38927779	0.676588
Chr03_039551188	Chr03	39551188	0.143159
Chr03_039565311	Chr03	39565311	0.422297
Chr03_039845988	Chr03	39845988	0.0793783
Chr03_040089287	Chr03	40089287	0.305538
Chr03_040428464	Chr03	40428464	0.373444
Chr03_040625589	Chr03	40625589	0.309239
Chr03_040973386	Chr03	40973386	0.292925
Chr03_041220792	Chr03	41220792	0.123016
Chr03_041523992	Chr03	41523992	0.58072
Chr03_041847118	Chr03	41847118	0.425732
Chr03_042061414	Chr03	42061414	0.389027
Chr03_042191193	Chr03	42191193	0.374838
Chr03_042231131	Chr03	42231131	0.112747
Chr03_042864737	Chr03	42864737	0.107769
Chr03_042870314	Chr03	42870314	0.00516789
Chr03_042895199	Chr03	42895199	0.218732
Chr03_043141259	Chr03	43141259	0.36351
Chr03_043370199	Chr03	43370199	0.164169
Chr03_043649204	Chr03	43649204	0.33458
Chr03_043879882	Chr03	43879882	0.158696
Chr03_044218354	Chr03	44218354	0.0960659
Chr03_044486641	Chr03	44486641	0.37128
Chr03_044803800	Chr03	44803800	0.423257
Chr03_044964895	Chr03	44964895	0.258708
Chr03_044968892	Chr03	44968892	0.324802
Chr03_045131234	Chr03	45131234	0.29225
Chr03_045359185	Chr03	45359185	0.0613092
Chr03_045571263	Chr03	45571263	0.159675
Chr03_045836320	Chr03	45836320	0.502045
Chr03_046121902	Chr03	46121902	0.46233
Chr03_046359938	Chr03	46359938	0.372759
Chr03_046612161	Chr03	46612161	0.483936
Chr03_046965473	Chr03	46965473	0.0187346
Chr03_047249281	Chr03	47249281	0.0345937
Chr03_047496093	Chr03	47496093	0.313653
Chr03_047638114	Chr03	47638114	0.0471155
Chr03_048009050	Chr03	48009050	0.207774
Chr03_048285396	Chr03	48285396	0.456732
Chr03_048449441	Chr03	48449441	0.423888
Chr03_048720310	Chr03	48720310	0.277583
Chr03_049089494	Chr03	49089494	0.000316781
Chr03_049127562	Chr03	49127562	0.145789
Chr03_049170371	Chr03	49170371	0.175588
Chr03_049474525	Chr03	49474525	0.0747399
Chr03_049710815	Chr03	49710815	0.27474
Chr03_049925430	Chr03	49925430	0.423709
Chr03_050149199	Chr03	50149199	0.14487
Chr03_050482156	Chr03	50482156	0.332498
Chr03_050767262	Chr03	50767262	0.545695
Chr03_051121303	Chr03	51121303	0.00127714
Chr03_051268318	Chr03	51268318	0.291486
Chr03_051637571	Chr03	51637571	0.207994
Chr03_051773670	Chr03	51773670	0.00135608
Chr03_051941539	Chr03	51941539	0.225092
Chr03_052026093	Chr03	52026093	0.122676
Chr03_052163776	Chr03	52163776	0.550761
Chr04_000276354	Chr04	276354	0.301596
Chr04_000471425	Chr04	471425	0.105963
Chr04_000782010	Chr04	782010	0.129518
Chr04_001012405	Chr04	1012405	0.181952
Chr04_001380861	Chr04	1380861	0.317365
Chr04_001617203	Chr04	1617203	0.582838
Chr04_001942852	Chr04	1942852	0.0968619
Chr04_002243610	Chr04	2243610	0.0935784
Chr04_002559477	Chr04	2559477	0.534648
Chr04_002915185	Chr04	2915185	0.291219
Chr04_003096058	Chr04	3096058	0.0846106
Chr04_003452765	Chr04	3452765	0.354404
Chr04_003824228	Chr04	3824228	0.323333
Chr04_004048774	Chr04	4048774	0.337005
Chr04_004358147	Chr04	4358147	0.552055
Chr04_004666417	Chr04	4666417	0.308006
Chr04_004857440	Chr04	4857440	0.274527
Chr04_005487317	Chr04	5487317	0.400996
Chr04_005493344	Chr04	5493344	0.392
Chr04_005538030	Chr04	5538030	0.0521821
Chr04_005749714	Chr04	5749714	0.53219
Chr04_005905068	Chr04	5905068	0.342196
Chr04_006418692	Chr04	6418692	0.000710669
Chr04_006800367	Chr04	6800367	0.472401
Chr04_006800530	Chr04	6800530	0.273556
Chr04_006841868	Chr04	6841868	0.35032
Chr04_006842041	Chr04	6842041	0.355705
Chr04_006846313	Chr04	6846313	0.610183
Chr04_006846458	Chr04	6846458	0.33172
Chr04_006854525	Chr04	6854525	0.575338
Chr04_006854655	Chr04	6854655	0.468376
Chr04_006861310	Chr04	6861310	0.331778
Chr04_006861532	Chr04	6861532	0.138461
Chr04_006871945	Chr04	6871945	0.320676
Chr04_006872164	Chr04	6872164	0.358541
Chr04_006952776	Chr04	6952776	0.311687
Chr04_006952999	Chr04	6952999	0.665839
Chr04_006985491	Chr04	6985491	0.372282
Chr04_007161471	Chr04	7161471	0.537236
Chr04_007271922	Chr04	7271922	0.0506167
Chr04_007454367	Chr04	7454367	0.151629
Chr04_007599676	Chr04	7599676	0.601975
Chr04_007711483	Chr04	7711483	0.403957
Chr04_007724043	Chr04	7724043	0.00128411
Chr04_008009122	Chr04	8009122	0.397228
Chr04_008245800	Chr04	8245800	0.457472
Chr04_008570224	Chr04	8570224	0.456877
Chr04_009112163	Chr04	9112163	0.541182
Chr04_009432653	Chr04	9432653	0.427983
Chr04_009642662	Chr04	9642662	0.497283
Chr04_010013808	Chr04	10013808	0.104908
Chr04_010316831	Chr04	10316831	0.197445
Chr04_010506844	Chr04	10506844	0.367182
Chr04_010861699	Chr04	10861699	0.350561
Chr04_011210406	Chr04	11210406	0.457802
Chr04_011568052	Chr04	11568052	0.0295
Chr04_011812762	Chr04	11812762	0.193701
Chr04_011980595	Chr04	11980595	0.408026
Chr04_011988879	Chr04	11988879	0.364587
Chr04_012392427	Chr04	12392427	0.471605
Chr04_012669425	Chr04	12669425	0.507664
Chr04_012968581	Chr04	12968581	0.333537
Chr04_013303029	Chr04	13303029	0.236559
Chr04_013573093	Chr04	13573093	0.0372015
Chr04_013849876	Chr04	13849876	0.00065445
Chr04_014003951	Chr04	14003951	0.160768
Chr04_014141962	Chr04	14141962	0.0469752
Chr04_014476328	Chr04	14476328	0.429483
Chr04_014504696	Chr04	14504696	0.207425
Chr04_014631408	Chr04	14631408	0.283244
Chr04_014861188	Chr04	14861188	0.374081
Chr04_015003260	Chr04	15003260	0.194399
Chr04_015389297	Chr04	15389297	0.374986
Chr04_015397681	Chr04	15397681	0.573176
Chr04_015675803	Chr04	15675803	0.0507145
Chr04_015894280	Chr04	15894280	0.364825
Chr04_016183078	Chr04	16183078	0.188237
Chr04_016549302	Chr04	16549302	0.0690533
Chr04_016815405	Chr04	16815405	0.26833
Chr04_017426801	Chr04	17426801	0.680285
Chr04_017784523	Chr04	17784523	0.348597
Chr04_018011840	Chr04	18011840	0.136085
Chr04_018202110	Chr04	18202110	0.0645625
Chr04_018411425	Chr04	18411425	0.317529
Chr04_018877192	Chr04	18877192	0.730865
Chr04_019260365	Chr04	19260365	0.325893
Chr04_019386467	Chr04	19386467	0.460899
Chr04_019623797	Chr04	19623797	0.211591
Chr04_019647280	Chr04	19647280	0.645383
Chr04_019764289	Chr04	19764289	0.124305
Chr04_020102189	Chr04	20102189	0.391308
Chr04_020135637	Chr04	20135637	0.638621
Chr04_020215713	Chr04	20215713	0.347012
Chr04_020361891	Chr04	20361891	0.272066
Chr04_020738827	Chr04	20738827	0.277448
Chr04_021107536	Chr04	21107536	0.269013
Chr04_021578220	Chr04	21578220	0.358906
Chr04_021951864	Chr04	21951864	0.100189
Chr04_022199173	Chr04	22199173	0.298011
Chr04_022489006	Chr04	22489006	0.400447
Chr04_022698462	Chr04	22698462	0.261173
Chr04_023137865	Chr04	23137865	0.501852
Chr04_023149182	Chr04	23149182	0.314843
Chr04_023364467	Chr04	23364467	0.434078
Chr04_023494647	Chr04	23494647	0.370669
Chr04_023742656	Chr04	23742656	0.383772
Chr04_023792986	Chr04	23792986	0.298436
Chr04_023877497	Chr04	23877497	0.1692
Chr04_024193435	Chr04	24193435	0.512903
Chr04_024208601	Chr04	24208601	0.149437
Chr04_024319673	Chr04	24319673	0.0297537
Chr04_024558268	Chr04	24558268	0.0285408
Chr04_024770100	Chr04	24770100	0.389465
Chr04_025543096	Chr04	25543096	0.548041
Chr04_025559871	Chr04	25559871	0.0029542
Chr04_025927275	Chr04	25927275	0.325849
Chr04_025956977	Chr04	25956977	0.201469
Chr04_026307198	Chr04	26307198	0.270061
Chr04_026425356	Chr04	26425356	0.374332
Chr04_026582770	Chr04	26582770	0.304637
Chr04_026702060	Chr04	26702060	0.139583
Chr04_026982300	Chr04	26982300	0.574255
Chr04_027074918	Chr04	27074918	0.104231
Chr04_027600180	Chr04	27600180	0.412894
Chr04_027951291	Chr04	27951291	0.298938
Chr04_028030635	Chr04	28030635	0.142012
Chr04_028362442	Chr04	28362442	0.329037
Chr04_028880325	Chr04	28880325	0.500306
Chr04_029076860	Chr04	29076860	0.460463
Chr04_029299297	Chr04	29299297	0.31132
Chr04_029606590	Chr04	29606590	0.0771909
Chr04_029857679	Chr04	29857679	0.102199
Chr04_030223110	Chr04	30223110	0.141435
Chr04_030468272	Chr04	30468272	0.271874
Chr04_030530927	Chr04	30530927	0.497488
Chr04_030680821	Chr04	30680821	0.111342
Chr04_031121518	Chr04	31121518	0.408897
Chr04_031197104	Chr04	31197104	0.0558755
Chr04_031423961	Chr04	31423961	0.572776
Chr04_031677907	Chr04	31677907	0.279558
Chr04_032007848	Chr04	32007848	0.399779
Chr04_032500042	Chr04	32500042	0.202801
Chr04_032805177	Chr04	32805177	0.24285
Chr04_032941750	Chr04	32941750	0.236143
Chr04_032998617	Chr04	32998617	0.361992
Chr04_033002761	Chr04	33002761	0.420553
Chr04_033359565	Chr04	33359565	0.260984
Chr04_033546199	Chr04	33546199	0.348224
Chr04_033714893	Chr04	33714893	0.304206
Chr04_034024295	Chr04	34024295	0.579013
Chr04_034561137	Chr04	34561137	0.556045
Chr04_034659707	Chr04	34659707	0.544494
Chr04_034871912	Chr04	34871912	0.598836
Chr04_034928543	Chr04	34928543	0.21491
Chr04_035300082	Chr04	35300082	0.476788
Chr04_035344840	Chr04	35344840	0.494547
Chr04_035663171	Chr04	35663171	0.000572246
Chr04_035890868	Chr04	35890868	0.435082
Chr04_036224787	Chr04	36224787	0.150686
Chr04_036538483	Chr04	36538483	0.151037
Chr04_036882426	Chr04	36882426	0.460106
Chr04_037011831	Chr04	37011831	0.364136
Chr04_037406347	Chr04	37406347	0.0923931
Chr04_037747830	Chr04	37747830	0.458539
Chr04_037908836	Chr04	37908836	0.323391
Chr04_038263984	Chr04	38263984	0.346739
Chr04_038596656	Chr04	38596656	0.566901
Chr04_038947664	Chr04	38947664	0.437014
Chr04_039174315	Chr04	39174315	0.0369812
Chr04_039475702	Chr04	39475702	0.466305
Chr04_039795291	Chr04	39795291	0.555311
Chr04_040177628	Chr04	40177628	0.460695
Chr04_040392454	Chr04	40392454	0.498051
Chr04_040686655	Chr04	40686655	0.606765
Chr04_040923146	Chr04	40923146	0.543915
Chr04_041228293	Chr04	41228293	0.228637
Chr04_041586346	Chr04	41586346	0.33124
Chr04_041861972	Chr04	41861972	0.479654
Chr04_042154866	Chr04	42154866	0.577467
Chr05_000299037	Chr05	299037	0.426401
Chr05_000553664	Chr05	553664	0.632684
Chr05_000805679	Chr05	805679	0.178445
Chr05_001042013	Chr05	1042013	0.359468
Chr05_001302851	Chr05	1302851	0.240071
Chr05_001606185	Chr05	1606185	0.00139827
Chr05_001870624	Chr05	1870624	0.220654
Chr05_002142485	Chr05	2142485	0.536699
Chr05_002301037	Chr05	2301037	0.461389
Chr05_002540100	Chr05	2540100	0.181988
Chr05_002621220	Chr05	2621220	0.482322
Chr05_002748409	Chr05	2748409	0.366016
Chr05_003047471	Chr05	3047471	0.362872
Chr05_003263336	Chr05	3263336	0.326157
Chr05_003576285	Chr05	3576285	0.248994
Chr05_003657492	Chr05	3657492	0.329802
Chr05_003961037	Chr05	3961037	0.497547
Chr05_004312166	Chr05	4312166	0.184658
Chr05_004578694	Chr05	4578694	0.259505
Chr05_004780978	Chr05	4780978	0.261278
Chr05_005018315	Chr05	5018315	0.296148
Chr05_005552750	Chr05	5552750	0.573079
Chr05_005808071	Chr05	5808071	0.481121
Chr05_005982487	Chr05	5982487	0.460856
Chr05_006327584	Chr05	6327584	0.334455
Chr05_006465124	Chr05	6465124	0.342562
Chr05_006622630	Chr05	6622630	0.353927
Chr05_006908862	Chr05	6908862	0.486189
Chr05_006961393	Chr05	6961393	0.00463836
Chr05_007065702	Chr05	7065702	0.207702
Chr05_007350979	Chr05	7350979	0.124127
Chr05_007641477	Chr05	7641477	0.396786
Chr05_007852750	Chr05	7852750	0.298216
Chr05_008181003	Chr05	8181003	0.44766
Chr05_008409889	Chr05	8409889	0.116143
Chr05_008695074	Chr05	8695074	0.330717
Chr05_009251016	Chr05	9251016	0.406131
Chr05_009458065	Chr05	9458065	0.470444
Chr05_009820570	Chr05	9820570	0.323199
Chr05_010007536	Chr05	10007536	0.316078
Chr05_010268414	Chr05	10268414	0.254258
Chr05_010527719	Chr05	10527719	0.322826
Chr05_010810897	Chr05	10810897	0.285006
Chr05_011002979	Chr05	11002979	0.352738
Chr05_011031767	Chr05	11031767	0.243391
Chr05_011068459	Chr05	11068459	0.237648
Chr05_011409821	Chr05	11409821	0.291736
Chr05_011621388	Chr05	11621388	0.365535
Chr05_011990787	Chr05	11990787	0.0569577
Chr05_012173354	Chr05	12173354	0.13113
Chr05_012458078	Chr05	12458078	0.15587
Chr05_012748410	Chr05	12748410	0.174542
Chr05_012975165	Chr05	12975165	0.302848
Chr05_013278809	Chr05	13278809	0.253357
Chr05_013461324	Chr05	13461324	0.342296
Chr05_013494678	Chr05	13494678	0.454649
Chr05_013668721	Chr05	13668721	0.0966394
Chr05_013792880	Chr05	13792880	0.481366
Chr05_014092683	Chr05	14092683	0.542786
Chr05_014451843	Chr05	14451843	0.343447
Chr05_014650355	Chr05	14650355	0.61332
Chr05_014922509	Chr05	14922509	0.15893
Chr05_015157141	Chr05	15157141	0.19759
Chr05_015371104	Chr05	15371104	0.374943
Chr05_015433079	Chr05	15433079	0.0841893
Chr05_015466908	Chr05	15466908	0.0895202
Chr05_016132527	Chr05	16132527	0.543674
Chr05_016460434	Chr05	16460434	0.329563
Chr05_016810417	Chr05	16810417	0.0957113
Chr05_017110457	Chr05	17110457	0.421735
Chr05_017361658	Chr05	17361658	0.294687
Chr05_017665999	Chr05	17665999	0.180261
Chr05_017940195	Chr05	17940195	0.317984
Chr05_018286298	Chr05	18286298	0.359636
Chr05_018499968	Chr05	18499968	0.195235
Chr05_018625693	Chr05	18625693	0.542986
Chr05_018964378	Chr05	18964378	0.133827
Chr05_019232872	Chr05	19232872	0.032604
Chr05_019609066	Chr05	19609066	0.0695335
Chr05_019739383	Chr05	19739383	0.29805
Chr05_019987979	Chr05	19987979	0.291401
Chr05_020284546	Chr05	20284546	0.478856
Chr05_020595543	Chr05	20595543	0.497584
Chr05_020714253	Chr05	20714253	0.337511
Chr05_020846399	Chr05	20846399	0.167276
Chr05_020986043	Chr05	20986043	0.366997
Chr05_021184733	Chr05	21184733	0.231916
Chr05_021424333	Chr05	21424333	0.518599
Chr05_021716987	Chr05	21716987	0.48404
Chr05_021856166	Chr05	21856166	0.226255
Chr05_022105287	Chr05	22105287	0.0763921
Chr05_022106995	Chr05	22106995	0.321636
Chr05_022598835	Chr05	22598835	0.108347
Chr05_022604929	Chr05	22604929	0.229132
Chr05_022709647	Chr05	22709647	0.211477
Chr05_022750546	Chr05	22750546	0.271183
Chr05_022890764	Chr05	22890764	0.15767
Chr05_023179927	Chr05	23179927	0.0740774
Chr05_023487131	Chr05	23487131	0.202198
Chr05_023583249	Chr05	23583249	0.262388
Chr05_023657802	Chr05	23657802	0.704423
Chr05_023786178	Chr05	23786178	0.42242
Chr05_024005494	Chr05	24005494	0.31281
Chr05_024308905	Chr05	24308905	0.292258
Chr05_024740021	Chr05	24740021	0.302877
Chr05_025079897	Chr05	25079897	0.695436
Chr05_025159969	Chr05	25159969	0.435948
Chr05_025364871	Chr05	25364871	0.318072
Chr05_025736321	Chr05	25736321	0.407334
Chr05_026029960	Chr05	26029960	0.168986
Chr05_026316302	Chr05	26316302	0.315463
Chr05_026572768	Chr05	26572768	0.449631
Chr05_026910490	Chr05	26910490	0.328176
Chr05_027148863	Chr05	27148863	0.163827
Chr05_027449366	Chr05	27449366	0.128562
Chr05_027650757	Chr05	27650757	0.551388
Chr05_027904548	Chr05	27904548	0.361077
Chr05_028225811	Chr05	28225811	0.277424
Chr05_028472846	Chr05	28472846	0.310396
Chr05_028576935	Chr05	28576935	0.164191
Chr05_028597590	Chr05	28597590	0.423765
Chr05_028933187	Chr05	28933187	0.224099
Chr05_029032956	Chr05	29032956	0.415572
Chr05_029373270	Chr05	29373270	0.373822
Chr05_029465230	Chr05	29465230	0.327178
Chr05_029478009	Chr05	29478009	0.433333
Chr05_029479267	Chr05	29479267	0.459822
Chr05_030201335	Chr05	30201335	0.321576
Chr05_030323300	Chr05	30323300	0.412991
Chr05_030541714	Chr05	30541714	0.26746
Chr05_030763233	Chr05	30763233	0.49836
Chr05_030763592	Chr05	30763592	0.401111
Chr05_030977472	Chr05	30977472	0.092443
Chr05_031310424	Chr05	31310424	0.286577
Chr05_031474517	Chr05	31474517	0.277054
Chr05_031698978	Chr05	31698978	0.29785
Chr05_032011623	Chr05	32011623	0.232298
Chr05_032394875	Chr05	32394875	0.36248
Chr05_032590129	Chr05	32590129	0.560302
Chr05_032787833	Chr05	32787833	0.55093
Chr05_032998205	Chr05	32998205	0.506093
Chr05_033375419	Chr05	33375419	0.448303
Chr05_033584177	Chr05	33584177	0.243064
Chr05_033905506	Chr05	33905506	0.458792
Chr05_034199426	Chr05	34199426	0.11942
Chr05_034437498	Chr05	34437498	0.491361
Chr05_034559943	Chr05	34559943	0.501805
Chr05_035026489	Chr05	35026489	0.148567
Chr05_035027066	Chr05	35027066	0.295482
Chr05_035055262	Chr05	35055262	0.41528
Chr05_035240546	Chr05	35240546	0.00651452
Chr05_035527386	Chr05	35527386	0.183176
Chr05_035832892	Chr05	35832892	0.261862
Chr05_036194150	Chr05	36194150	0.281543
Chr05_036383913	Chr05	36383913	0.605976
Chr05_036666260	Chr05	36666260	0.126217
Chr05_036783593	Chr05	36783593	0.0656977
Chr05_037054474	Chr05	37054474	0.0787604
Chr05_037100100	Chr05	37100100	0.371086
Chr05_037550201	Chr05	37550201	0.0637999
Chr05_037550267	Chr05	37550267	0.205718
Chr05_037713228	Chr05	37713228	0.653386
Chr05_037964524	Chr05	37964524	0.363524
Chr05_038257636	Chr05	38257636	0.387442
Chr05_038526978	Chr05	38526978	0.46912
Chr05_038769500	Chr05	38769500	0.0500641
Chr05_038944499	Chr05	38944499	0.483361
Chr05_039288004	Chr05	39288004	0.224944
Chr05_039657020	Chr05	39657020	0.0932826
Chr05_039874983	Chr05	39874983	0.310742
Chr05_040145097	Chr05	40145097	0.169791
Chr05_040325388	Chr05	40325388	0.509697
Chr05_040371468	Chr05	40371468	0.625002
Chr05_040397042	Chr05	40397042	0.617542
Chr05_041047851	Chr05	41047851	0.47753
Chr05_041235769	Chr05	41235769	0.22743
Chr05_041605618	Chr05	41605618	0.179181
Chr05_041767197	Chr05	41767197	0.295705
Chr05_041772342	Chr05	41772342	0.350172
Chr05_042157651	Chr05	42157651	0.00652629
Chr05_042173260	Chr05	42173260	0.0208184
Chr05_042377102	Chr05	42377102	0.467643
Chr05_042581584	Chr05	42581584	0.258226
Chr05_042827863	Chr05	42827863	0.439593
Chr05_043147840	Chr05	43147840	0.353772
Chr05_043372938	Chr05	43372938	0.0860439
Chr05_043717067	Chr05	43717067	0.263189
Chr05_043959759	Chr05	43959759	0.361331
Chr05_044178835	Chr05	44178835	0.387087
Chr05_044452017	Chr05	44452017	0.10081
Chr05_045024479	Chr05	45024479	0.593117
Chr05_045297510	Chr05	45297510	0.00651452
Chr05_045678155	Chr05	45678155	0.318135
Chr05_045931939	Chr05	45931939	0.418655
Chr05_046105632	Chr05	46105632	0.453174
Chr05_046321166	Chr05	46321166	0.368839
Chr05_046762540	Chr05	46762540	0.320334
Chr05_046918922	Chr05	46918922	0.189815
Chr05_047210562	Chr05	47210562	0.502701
Chr05_047777439	Chr05	47777439	0.133581
Chr05_048062167	Chr05	48062167	0.0521886
Chr05_048282618	Chr05	48282618	0.328244
Chr06_000018655	Chr06	18655	0.374837
Chr06_000093074	Chr06	93074	0.26829
Chr06_000557836	Chr06	557836	0.105667
Chr06_000576408	Chr06	576408	0.358104
Chr06_000600832	Chr06	600832	0.342948
Chr06_000633294	Chr06	633294	0.308265
Chr06_000635439	Chr06	635439	0.400481
Chr06_000694106	Chr06	694106	0.55741
Chr06_000730788	Chr06	730788	0.0375309
Chr06_001028870	Chr06	1028870	0.603246
Chr06_001140310	Chr06	1140310	0.274351
Chr06_001170154	Chr06	1170154	0.317963
Chr06_001171116	Chr06	1171116	0.39775
Chr06_001221257	Chr06	1221257	0.43146
Chr06_001363771	Chr06	1363771	0.360704
Chr06_002124672	Chr06	2124672	0.0851724
Chr06_002130014	Chr06	2130014	0.209503
Chr06_002220563	Chr06	2220563	0.111967
Chr06_002230900	Chr06	2230900	0.0951303
Chr06_002253117	Chr06	2253117	0.35513
Chr06_002253770	Chr06	2253770	0.0835976
Chr06_002492781	Chr06	2492781	0.375729
Chr06_002612329	Chr06	2612329	0.0878395
Chr06_002853213	Chr06	2853213	0.371336
Chr06_002870785	Chr06	2870785	0.314842
Chr06_002887970	Chr06	2887970	0.249517
Chr06_002930871	Chr06	2930871	0.407862
Chr06_002991214	Chr06	2991214	0.366534
Chr06_003156473	Chr06	3156473	0.0401384
Chr06_003195584	Chr06	3195584	0.00284494
Chr06_003222717	Chr06	3222717	0.294388
Chr06_003269108	Chr06	3269108	0.307066
Chr06_003584585	Chr06	3584585	0.372691
Chr06_003597730	Chr06	3597730	0.435388
Chr06_003644954	Chr06	3644954	0.328057
Chr06_003677659	Chr06	3677659	0.575149
Chr06_003692254	Chr06	3692254	0.303938
Chr06_003742474	Chr06	3742474	0.16561
Chr06_003782289	Chr06	3782289	0.221853
Chr06_003922656	Chr06	3922656	0.623326
Chr06_003936602	Chr06	3936602	0.457441
Chr06_004027554	Chr06	4027554	0.0242746
Chr06_004298241	Chr06	4298241	0.391985
Chr06_004304758	Chr06	4304758	0.412308
Chr06_004521922	Chr06	4521922	0.285007
Chr06_004522576	Chr06	4522576	0.439158
Chr06_004780553	Chr06	4780553	0.0796088
Chr06_005293741	Chr06	5293741	0.307237
Chr06_005579264	Chr06	5579264	0.548103
Chr06_005802950	Chr06	5802950	0.356965
Chr06_006114968	Chr06	6114968	0.252801
Chr06_006181408	Chr06	6181408	0.345835
Chr06_006592636	Chr06	6592636	0.619224
Chr06_006888769	Chr06	6888769	0.232873
Chr06_007216707	Chr06	7216707	0.312343
Chr06_007516062	Chr06	7516062	0.239763
Chr06_007815558	Chr06	7815558	0.496641
Chr06_008156909	Chr06	8156909	0.108308
Chr06_008269126	Chr06	8269126	0.205744
Chr06_008518686	Chr06	8518686	0.0349427
Chr06_008818432	Chr06	8818432	0.45998
Chr06_009084385	Chr06	9084385	0.304328
Chr06_009448549	Chr06	9448549	0.290764
Chr06_009579882	Chr06	9579882	0.408774
Chr06_009829939	Chr06	9829939	0.14848
Chr06_010184765	Chr06	10184765	0.372929
Chr06_010501277	Chr06	10501277	0.407221
Chr06_010642141	Chr06	10642141	0.0791342
Chr06_010902648	Chr06	10902648	0.0583954
Chr06_011217364	Chr06	11217364	0.264486
Chr06_011465281	Chr06	11465281	0.171997
Chr06_011642236	Chr06	11642236	0.387292
Chr06_011785242	Chr06	11785242	0.098935
Chr06_011936318	Chr06	11936318	0.344146
Chr06_012720495	Chr06	12720495	0.263058
Chr06_012867339	Chr06	12867339	0.0712411
Chr06_013190512	Chr06	13190512	0.145694
Chr06_013376311	Chr06	13376311	0.685465
Chr06_013704859	Chr06	13704859	0.655166
Chr06_013857872	Chr06	13857872	0.639665
Chr06_013859403	Chr06	13859403	0.253486
Chr06_013860346	Chr06	13860346	0.344821
Chr06_015464641	Chr06	15464641	0.296338
Chr06_015525191	Chr06	15525191	0.385953
Chr06_015532470	Chr06	15532470	0.305172
Chr06_015868703	Chr06	15868703	0.404351
Chr06_016057218	Chr06	16057218	0.393903
Chr06_016539307	Chr06	16539307	0.0823897
Chr06_016591308	Chr06	16591308	0.344
Chr06_016731952	Chr06	16731952	0.413182
Chr06_017131803	Chr06	17131803	0.544128
Chr06_017332023	Chr06	17332023	0.0879967
Chr06_017525701	Chr06	17525701	0.143464
Chr06_017783602	Chr06	17783602	0.304512
Chr06_018118242	Chr06	18118242	0.268374
Chr06_018243158	Chr06	18243158	0.237055
Chr06_018966978	Chr06	18966978	0.140598
Chr06_018967488	Chr06	18967488	0.0809715
Chr06_019023580	Chr06	19023580	0.647073
Chr06_019146395	Chr06	19146395	0.356715
Chr06_019230353	Chr06	19230353	0.303689
Chr06_019963312	Chr06	19963312	0.0453402
Chr06_020010053	Chr06	20010053	0.331551
Chr06_020011382	Chr06	20011382	0.0940126
Chr06_020145058	Chr06	20145058	0.0420269
Chr06_020389706	Chr06	20389706	0.172435
Chr06_020567374	Chr06	20567374	0.0744666
Chr06_020589516	Chr06	20589516	0.170919
Chr06_020863194	Chr06	20863194	0.12368
Chr06_021076801	Chr06	21076801	0.230266
Chr06_021366835	Chr06	21366835	0.11168
Chr06_021564671	Chr06	21564671	0.200261
Chr06_021794287	Chr06	21794287	0.497717
Chr06_021994816	Chr06	21994816	0.572889
Chr06_022105283	Chr06	22105283	0.617669
Chr06_022116273	Chr06	22116273	0.547437
Chr06_022460711	Chr06	22460711	0.327926
Chr06_022637091	Chr06	22637091	0.412943
Chr06_022973026	Chr06	22973026	0.141885
Chr06_023303033	Chr06	23303033	0.44614
Chr06_023448177	Chr06	23448177	0.329019
Chr06_023820825	Chr06	23820825	0.501178
Chr06_023945376	Chr06	23945376	0.20626
Chr06_024282200	Chr06	24282200	0.198604
Chr06_024575705	Chr06	24575705	0.308608
Chr06_024926768	Chr06	24926768	0.276196
Chr06_025045687	Chr06	25045687	0.322005
Chr06_025379595	Chr06	25379595	0.334627
Chr06_025668845	Chr06	25668845	0.131738
Chr06_025943809	Chr06	25943809	0.545579
Chr06_026202700	Chr06	26202700	0.232993
Chr06_026477670	Chr06	26477670	0.445609
Chr06_026745394	Chr06	26745394	0.342335
Chr06_027116824	Chr06	27116824	0.511311
Chr06_027245681	Chr06	27245681	0.441026
Chr06_027579982	Chr06	27579982	0.416242
Chr06_027755339	Chr06	27755339	0.287381
Chr06_027909026	Chr06	27909026	0.281591
Chr06_028012986	Chr06	28012986	0.511811
Chr06_028174113	Chr06	28174113	0.00258606
Chr06_028379757	Chr06	28379757	0.444893
Chr06_028648708	Chr06	28648708	0.184577
Chr06_028862180	Chr06	28862180	0.35297
Chr06_029188595	Chr06	29188595	0.16717
Chr06_029436912	Chr06	29436912	0.365723
Chr06_029711248	Chr06	29711248	0.348631
Chr06_029928759	Chr06	29928759	0.498108
Chr06_030225304	Chr06	30225304	0.471505
Chr06_030566535	Chr06	30566535	0.422257
Chr06_030873142	Chr06	30873142	0.414163
Chr06_031034032	Chr06	31034032	0.441497
Chr06_031343186	Chr06	31343186	0.365883
Chr06_031633580	Chr06	31633580	0.22697
Chr06_031883238	Chr06	31883238	0.32314
Chr06_032167478	Chr06	32167478	0.0556298
Chr06_032345407	Chr06	32345407	0.327905
Chr06_032611381	Chr06	32611381	0.233077
Chr06_032805121	Chr06	32805121	0.0537148
Chr06_032839206	Chr06	32839206	0.0701303
Chr06_033111788	Chr06	33111788	0.383484
Chr06_033248885	Chr06	33248885	0.0752936
Chr06_033483887	Chr06	33483887	0.364388
Chr06_033815923	Chr06	33815923	0.195764
Chr06_034092326	Chr06	34092326	0.490614
Chr06_034350298	Chr06	34350298	0.213009
Chr07_000023389	Chr07	23389	0.0639862
Chr07_000054932	Chr07	54932	0.0634814
Chr07_000066931	Chr07	66931	0.323171
Chr07_000080040	Chr07	80040	0.297694
Chr07_000201625	Chr07	201625	0.0989485
Chr07_000231556	Chr07	231556	0.37458
Chr07_000456611	Chr07	456611	0.503446
Chr07_000526723	Chr07	526723	0.549922
Chr07_000539638	Chr07	539638	0.107142
Chr07_000551447	Chr07	551447	0.454981
Chr07_000587761	Chr07	587761	0.548599
Chr07_000607155	Chr07	607155	0.584615
Chr07_000738650	Chr07	738650	0.347925
Chr07_000802038	Chr07	802038	0.120895
Chr07_000804154	Chr07	804154	0.462572
Chr07_000812790	Chr07	812790	0.166537
Chr07_000838075	Chr07	838075	0.277762
Chr07_000912675	Chr07	912675	0.233016
Chr07_000931509	Chr07	931509	0.429901
Chr07_001045776	Chr07	1045776	0.387711
Chr07_001144314	Chr07	1144314	0.232711
Chr07_001184935	Chr07	1184935	0.022305
Chr07_001222425	Chr07	1222425	0.330057
Chr07_001236945	Chr07	1236945	0.788024
Chr07_001331634	Chr07	1331634	0.342547
Chr07_001338174	Chr07	1338174	0.439196
Chr07_001354321	Chr07	1354321	0.417971
Chr07_001386834	Chr07	1386834	0.281861
Chr07_001581772	Chr07	1581772	0.460316
Chr07_001799762	Chr07	1799762	0.28335
Chr07_001861962	Chr07	1861962	0.459442
Chr07_001914643	Chr07	1914643	0.101477
Chr07_001976306	Chr07	1976306	0.275964
Chr07_002068837	Chr07	2068837	0.113429
Chr07_002112296	Chr07	2112296	0.538521
Chr07_002119383	Chr07	2119383	0.398292
Chr07_002209153	Chr07	2209153	0.177466
Chr07_002284697	Chr07	2284697	0.196132
Chr07_002430897	Chr07	2430897	0.241625
Chr07_002446152	Chr07	2446152	0.556203
Chr07_002467376	Chr07	2467376	0.0835537
Chr07_002582506	Chr07	2582506	0.254725
Chr07_002643441	Chr07	2643441	0.361399
Chr07_002765129	Chr07	2765129	0.0785702
Chr07_002776460	Chr07	2776460	0.426534
Chr07_002777309	Chr07	2777309	0.604503
Chr07_002907108	Chr07	2907108	0.359641
Chr07_002924290	Chr07	2924290	0.591681
Chr07_003049011	Chr07	3049011	0.320493
Chr07_003053490	Chr07	3053490	0.321509
Chr07_003301811	Chr07	3301811	0.378972
Chr07_003392030	Chr07	3392030	0.171951
Chr07_003397622	Chr07	3397622	0.343203
Chr07_003713896	Chr07	3713896	0.514601
Chr07_003731497	Chr07	3731497	0.588721
Chr07_003762525	Chr07	3762525	0.329113
Chr07_003892056	Chr07	3892056	0.253218
Chr07_003933242	Chr07	3933242	0.642069
Chr07_003971286	Chr07	3971286	0.383451
Chr07_003998626	Chr07	3998626	0.0508198
Chr07_004039784	Chr07	4039784	0.359082
Chr07_004102643	Chr07	4102643	0.153736
Chr07_004109019	Chr07	4109019	0.265263
Chr07_004134758	Chr07	4134758	0.297885
Chr07_004439598	Chr07	4439598	0.342212
Chr07_004575285	Chr07	4575285	0.420529
Chr07_004615817	Chr07	4615817	0.427792
Chr07_004726453	Chr07	4726453	0.553052
Chr07_004812936	Chr07	4812936	0.265526
Chr07_004813214	Chr07	4813214	0.336051
Chr07_004819796	Chr07	4819796	0.672292
Chr07_004822879	Chr07	4822879	0.414873
Chr07_004873482	Chr07	4873482	0.445149
Chr07_004998597	Chr07	4998597	0.560174
Chr07_005198143	Chr07	5198143	0.581964
Chr07_005204680	Chr07	5204680	0.185069
Chr07_005528544	Chr07	5528544	0.25711
Chr07_005594398	Chr07	5594398	0.670836
Chr07_005675577	Chr07	5675577	0.142523
Chr07_005877882	Chr07	5877882	0.542861
Chr07_005995838	Chr07	5995838	0.541201
Chr07_005996256	Chr07	5996256	0.60003
Chr07_006000797	Chr07	6000797	0.583809
Chr07_006028734	Chr07	6028734	0.347908
Chr07_006313113	Chr07	6313113	0.479015
Chr07_006336191	Chr07	6336191	0.374122
Chr07_006374899	Chr07	6374899	0.53439
Chr07_006468566	Chr07	6468566	0.588526
Chr07_006610251	Chr07	6610251	0.552116
Chr07_006710471	Chr07	6710471	0.0460067
Chr07_006711146	Chr07	6711146	0.386322
Chr07_006761080	Chr07	6761080	0.0229164
Chr07_007131630	Chr07	7131630	0.443839
Chr07_007237419	Chr07	7237419	0.648525
Chr07_007287890	Chr07	7287890	0.530557
Chr07_007386532	Chr07	7386532	0.428018
Chr07_007438805	Chr07	7438805	0.268648
Chr07_007574784	Chr07	7574784	0.329723
Chr07_007641815	Chr07	7641815	0.584433
Chr07_008317229	Chr07	8317229	0.649251
Chr07_008693885	Chr07	8693885	0.284337
Chr07_008701475	Chr07	8701475	0.54522
Chr07_008770444	Chr07	8770444	0.387885
Chr07_008956660	Chr07	8956660	0.21329
Chr07_009235542	Chr07	9235542	0.346165
Chr07_009371315	Chr07	9371315	0.223688
Chr07_009569884	Chr07	9569884	0.113333
Chr07_009672824	Chr07	9672824	0.600512
Chr07_009776570	Chr07	9776570	0.290438
Chr07_009777447	Chr07	9777447	0.350741
Chr07_009899462	Chr07	9899462	0.0260313
Chr07_010263356	Chr07	10263356	0.508622
Chr07_010509655	Chr07	10509655	0.369196
Chr07_010525106	Chr07	10525106	0.358223
Chr07_010742694	Chr07	10742694	0.413028
Chr07_010774160	Chr07	10774160	0.268653
Chr07_010952260	Chr07	10952260	0.0837342
Chr07_011015076	Chr07	11015076	0.358287
Chr07_011287575	Chr07	11287575	0.457619
Chr07_011362302	Chr07	11362302	0.417584
Chr07_011406797	Chr07	11406797	0.468928
Chr07_011514938	Chr07	11514938	0.559391
Chr07_011591461	Chr07	11591461	0.307271
Chr07_011728089	Chr07	11728089	0.626479
Chr07_011772769	Chr07	11772769	0.330918
Chr07_011790138	Chr07	11790138	0.332615
Chr07_011873209	Chr07	11873209	0.411736
Chr07_012370435	Chr07	12370435	0.369672
Chr07_012401405	Chr07	12401405	0.486797
Chr07_012508434	Chr07	12508434	0.236375
Chr07_012603724	Chr07	12603724	0.39048
Chr07_012919487	Chr07	12919487	0.00110375
Chr07_012980968	Chr07	12980968	0.438015
Chr07_013241624	Chr07	13241624	0.330983
Chr07_013524923	Chr07	13524923	0.296699
Chr07_013735908	Chr07	13735908	0.271764
Chr07_013805366	Chr07	13805366	0.0706681
Chr07_013815495	Chr07	13815495	0.175693
Chr07_013854191	Chr07	13854191	0.198224
Chr07_013857962	Chr07	13857962	0.329052
Chr07_014082990	Chr07	14082990	0.524518
Chr07_014152816	Chr07	14152816	0.470569
Chr07_014307046	Chr07	14307046	0.555201
Chr07_014915781	Chr07	14915781	0.153655
Chr07_014942255	Chr07	14942255	0.318235
Chr07_015018267	Chr07	15018267	0.144775
Chr07_015020584	Chr07	15020584	0.504066
Chr07_015064555	Chr07	15064555	0.654161
Chr07_015204268	Chr07	15204268	0.221969
Chr07_015213594	Chr07	15213594	0.207302
Chr07_015498402	Chr07	15498402	0.0022941
Chr07_015785181	Chr07	15785181	0.362535
Chr07_015829414	Chr07	15829414	0.276806
Chr07_015889432	Chr07	15889432	0.0995777
Chr07_015993480	Chr07	15993480	0.225219
Chr07_016040954	Chr07	16040954	0.150643
Chr07_016041290	Chr07	16041290	0.360029
Chr07_016067606	Chr07	16067606	0.564136
Chr07_016127989	Chr07	16127989	0.150221
Chr07_016454493	Chr07	16454493	0.390654
Chr07_016458838	Chr07	16458838	0.260387
Chr07_016585643	Chr07	16585643	0.283544
Chr07_016684835	Chr07	16684835	0.58046
Chr07_016715600	Chr07	16715600	0.443898
Chr07_016737041	Chr07	16737041	0.119066
Chr07_016776315	Chr07	16776315	0.300312
Chr07_016778300	Chr07	16778300	0.357824
Chr07_016948641	Chr07	16948641	0.288912
Chr07_017144158	Chr07	17144158	0.361883
Chr07_017161344	Chr07	17161344	0.00283802
Chr07_017171977	Chr07	17171977	0.101812
Chr07_017172420	Chr07	17172420	0.134758
Chr07_017172788	Chr07	17172788	0.340379
Chr07_017385734	Chr07	17385734	0.173119
Chr07_017387759	Chr07	17387759	0.140034
Chr07_017393779	Chr07	17393779	0.41402
Chr07_017721082	Chr07	17721082	0.520169
Chr07_017754290	Chr07	17754290	0.401119
Chr07_018219641	Chr07	18219641	0.473301
Chr07_018287366	Chr07	18287366	0.371671
Chr07_018495781	Chr07	18495781	0.344197
Chr07_018525858	Chr07	18525858	0.429648
Chr07_018681839	Chr07	18681839	0.298538
Chr07_018999597	Chr07	18999597	0.282932
Chr07_019215126	Chr07	19215126	0.203027
Chr07_019488930	Chr07	19488930	0.584889
Chr07_019701886	Chr07	19701886	0.365353
Chr07_019710952	Chr07	19710952	0.695185
Chr07_019804927	Chr07	19804927	0.468091
Chr07_021035849	Chr07	21035849	0.772555
Chr07_021036004	Chr07	21036004	0.345494
Chr07_021200704	Chr07	21200704	0.374996
Chr07_021201016	Chr07	21201016	0.284281
Chr07_021741413	Chr07	21741413	0.409678
Chr07_021986923	Chr07	21986923	0.00361661
Chr07_022249548	Chr07	22249548	0.132161
Chr07_022391633	Chr07	22391633	0.36858
Chr07_022412397	Chr07	22412397	0.53911
Chr07_022624451	Chr07	22624451	0.0708891
Chr07_022782065	Chr07	22782065	0.000126518
Chr07_023047830	Chr07	23047830	0.370159
Chr07_023218062	Chr07	23218062	0.130835
Chr07_023693986	Chr07	23693986	0.296709
Chr07_023910952	Chr07	23910952	0.0652242
Chr07_024118421	Chr07	24118421	0.374223
Chr07_024359147	Chr07	24359147	0.507203
Chr07_024896099	Chr07	24896099	0.305897
Chr07_025151664	Chr07	25151664	0.429169
Chr07_025189373	Chr07	25189373	0.534929
Chr07_025362092	Chr07	25362092	0.424095
Chr07_025540366	Chr07	25540366	0.251125
Chr07_025630835	Chr07	25630835	0.354919
Chr07_025788641	Chr07	25788641	0.352294
Chr07_026028839	Chr07	26028839	0.301837
Chr07_026126927	Chr07	26126927	0.37382
Chr07_026302714	Chr07	26302714	0.448163
Chr07_026646902	Chr07	26646902	0.373075
Chr07_026799252	Chr07	26799252	0.130348
Chr07_027006317	Chr07	27006317	0.271916
Chr07_027385991	Chr07	27385991	0.334186
Chr07_027612798	Chr07	27612798	0.318092
Chr07_027790990	Chr07	27790990	0.342798
Chr07_027797584	Chr07	27797584	0.316389
Chr07_027997760	Chr07	27997760	0.482517
Chr07_028174229	Chr07	28174229	0.365735
Chr07_028529703	Chr07	28529703	0.373666
Chr07_028748563	Chr07	28748563	0.325172
Chr07_029055812	Chr07	29055812	0.365378
Chr07_029192824	Chr07	29192824	0.0909099
Chr07_029312307	Chr07	29312307	0.374497
Chr07_029408243	Chr07	29408243	0.241129
Chr07_029618327	Chr07	29618327	0.442163
Chr07_029843222	Chr07	29843222	0.17679
Chr07_030103680	Chr07	30103680	0.373483
Chr07_030328896	Chr07	30328896	0.476844
Chr07_030637276	Chr07	30637276	0.391632
Chr07_030902739	Chr07	30902739	0.210066
Chr07_031110523	Chr07	31110523	0.346843
Chr07_031408876	Chr07	31408876	0.688335
Chr07_031526348	Chr07	31526348	0.304624
Chr07_031766165	Chr07	31766165	0.283628
Chr07_032019627	Chr07	32019627	0.552584
Chr07_032283997	Chr07	32283997	0.639071
Chr07_032534450	Chr07	32534450	0.291449
Chr07_032841344	Chr07	32841344	0.384633
Chr07_033109953	Chr07	33109953	0.340478
Chr07_033372417	Chr07	33372417	0.30585
Chr07_033693162	Chr07	33693162	0.120158
Chr07_033957301	Chr07	33957301	0.191433
Chr07_034198140	Chr07	34198140	0.128067
Chr07_034424533	Chr07	34424533	0.447774
Chr07_034735302	Chr07	34735302	0.213475
Chr07_034985551	Chr07	34985551	0.541626
Chr07_035305967	Chr07	35305967	0.0489815
Chr07_035489169	Chr07	35489169	0.0960778
Chr07_035493937	Chr07	35493937	0.345485
Chr07_035510756	Chr07	35510756	0.527006
Chr07_035553648	Chr07	35553648	0.294084
Chr07_035665335	Chr07	35665335	0.39502
Chr07_035811717	Chr07	35811717	0.318434
Chr07_036099382	Chr07	36099382	0.344051
Chr07_036349146	Chr07	36349146	0.0990953
Chr07_036638793	Chr07	36638793	0.346714
Chr07_036918751	Chr07	36918751	0.67193
Chr07_037160744	Chr07	37160744	0.510896
Chr07_037685672	Chr07	37685672	0.00408539
Chr07_038035954	Chr07	38035954	0.10386
Chr07_038248905	Chr07	38248905	0.223595
Chr07_038517216	Chr07	38517216	0.321472
Chr07_038733995	Chr07	38733995	0.372958
Chr07_039053690	Chr07	39053690	0.512435
Chr07_039359280	Chr07	39359280	0.374731
Chr07_039652154	Chr07	39652154	0.374745
Chr07_039926668	Chr07	39926668	0.274347
Chr07_040142582	Chr07	40142582	0.514832
Chr07_040436039	Chr07	40436039	0.447341
Chr07_040691967	Chr07	40691967	0.360049
Chr07_040922362	Chr07	40922362	0.361324
Chr07_041253992	Chr07	41253992	0.247768
Chr07_041544267	Chr07	41544267	0.140885
Chr07_041780785	Chr07	41780785	0.204606
Chr07_042061669	Chr07	42061669	0.159384
Chr07_042370355	Chr07	42370355	0.265168
Chr07_042628058	Chr07	42628058	0.253176
Chr07_042797946	Chr07	42797946	0.208362
Chr07_043119836	Chr07	43119836	0.321983
Chr08_000188329	Chr08	188329	0.266383
Chr08_000460805	Chr08	460805	0.0659127
Chr08_000707536	Chr08	707536	0.385693
Chr08_001009262	Chr08	1009262	0.145106
Chr08_001265670	Chr08	1265670	0.577226
Chr08_001528322	Chr08	1528322	0.549576
Chr08_001861370	Chr08	1861370	0.462325
Chr08_002069189	Chr08	2069189	0.000936329
Chr08_002395592	Chr08	2395592	0.223307
Chr08_002634167	Chr08	2634167	0.196081
Chr08_002813092	Chr08	2813092	0.477161
Chr08_003189652	Chr08	3189652	0.350299
Chr08_003432275	Chr08	3432275	0.262587
Chr08_003573617	Chr08	3573617	0.0862082
Chr08_003577969	Chr08	3577969	0.329509
Chr08_003579790	Chr08	3579790	0.506522
Chr08_003617397	Chr08	3617397	0.441109
Chr08_003728116	Chr08	3728116	0.242865
Chr08_003803135	Chr08	3803135	0.354208
Chr08_004002499	Chr08	4002499	0.00322709
Chr08_004378255	Chr08	4378255	0.356486
Chr08_004536209	Chr08	4536209	0.356592
Chr08_004891113	Chr08	4891113	0.314818
Chr08_004939626	Chr08	4939626	0.130246
Chr08_005299229	Chr08	5299229	0.477007
Chr08_005611459	Chr08	5611459	0.5809
Chr08_005890581	Chr08	5890581	0.37331
Chr08_006154317	Chr08	6154317	0.374935
Chr08_006443847	Chr08	6443847	0.242079
Chr08_006803278	Chr08	6803278	0.266637
Chr08_006875345	Chr08	6875345	0.603498
Chr08_007016143	Chr08	7016143	0.40418
Chr08_007161188	Chr08	7161188	0.347399
Chr08_007300110	Chr08	7300110	0.638869
Chr08_007519590	Chr08	7519590	0.364374
Chr08_007642195	Chr08	7642195	0.0339205
Chr08_007990667	Chr08	7990667	0.485844
Chr08_007996047	Chr08	7996047	0.390749
Chr08_008088441	Chr08	8088441	0.469593
Chr08_008264543	Chr08	8264543	0.298173
Chr08_008285567	Chr08	8285567	0.343296
Chr08_008314351	Chr08	8314351	0.0799828
Chr08_008707438	Chr08	8707438	0.367734
Chr08_008894623	Chr08	8894623	0.372772
Chr08_009176787	Chr08	9176787	0.451385
Chr08_009463315	Chr08	9463315	0.596737
Chr08_009720390	Chr08	9720390	0.67815
Chr08_009847230	Chr08	9847230	0.434322
Chr08_010069423	Chr08	10069423	0.667076
Chr08_010164893	Chr08	10164893	0.343489
Chr08_010275690	Chr08	10275690	0.283659
Chr08_010416959	Chr08	10416959	0.371262
Chr08_010733277	Chr08	10733277	0.459471
Chr08_010811005	Chr08	10811005	0.233415
Chr08_011152090	Chr08	11152090	0.579509
Chr08_011246876	Chr08	11246876	0.131172
Chr08_011559134	Chr08	11559134	0.524391
Chr08_011856316	Chr08	11856316	0.332006
Chr08_012198617	Chr08	12198617	0.0549463
Chr08_012464056	Chr08	12464056	0.531282
Chr08_012736453	Chr08	12736453	0.348159
Chr08_012772123	Chr08	12772123	0.491558
Chr08_013302362	Chr08	13302362	0.330771
Chr08_013304657	Chr08	13304657	0.354381
Chr08_013304895	Chr08	13304895	0.38937
Chr08_013594665	Chr08	13594665	0.168878
Chr08_013612024	Chr08	13612024	0.173154
Chr08_013618564	Chr08	13618564	0.364659
Chr08_013619857	Chr08	13619857	0.206569
Chr08_013833457	Chr08	13833457	0.410356
Chr08_014023222	Chr08	14023222	0.364253
Chr08_014094655	Chr08	14094655	0.0305499
Chr08_014114379	Chr08	14114379	0.459399
Chr08_014158489	Chr08	14158489	0.261735
Chr08_014293071	Chr08	14293071	0.522298
Chr08_014415078	Chr08	14415078	0.441679
Chr08_014912324	Chr08	14912324	0.47453
Chr08_015189494	Chr08	15189494	0.300469
Chr08_015333680	Chr08	15333680	0.624994
Chr08_015365888	Chr08	15365888	0.129625
Chr08_015718307	Chr08	15718307	0.40778
Chr08_015723315	Chr08	15723315	0.444935
Chr08_015724336	Chr08	15724336	0.162376
Chr08_015799633	Chr08	15799633	0.55458
Chr08_015800025	Chr08	15800025	0.220982
Chr08_015926719	Chr08	15926719	0.249095
Chr08_016004519	Chr08	16004519	0.322759
Chr08_016008758	Chr08	16008758	0.171306
Chr08_016033596	Chr08	16033596	0.396555
Chr08_016108466	Chr08	16108466	0.00563054
Chr08_016129301	Chr08	16129301	0.718934
Chr08_016146745	Chr08	16146745	0.313564
Chr08_016146807	Chr08	16146807	0.364983
Chr08_016780725	Chr08	16780725	0.203404
Chr08_016784799	Chr08	16784799	0.184398
Chr08_017167750	Chr08	17167750	0.443228
Chr08_017220476	Chr08	17220476	0.00248755
Chr08_017251201	Chr08	17251201	0.287598
Chr08_017311609	Chr08	17311609	0.280005
Chr08_017312257	Chr08	17312257	0.112975
Chr08_017329904	Chr08	17329904	0.0622558
Chr08_017373132	Chr08	17373132	0.404203
Chr08_017396147	Chr08	17396147	0.565061
Chr08_017971584	Chr08	17971584	0.184232
Chr08_017971957	Chr08	17971957	0.404995
Chr08_018036674	Chr08	18036674	0.379011
Chr08_018040036	Chr08	18040036	0.38916
Chr08_018042048	Chr08	18042048	0.363904
Chr08_018122990	Chr08	18122990	0.292203
Chr08_018517198	Chr08	18517198	0.692668
Chr08_018577799	Chr08	18577799	0.330234
Chr08_018759360	Chr08	18759360	0.202574
Chr08_018953703	Chr08	18953703	0.573161
Chr08_018968520	Chr08	18968520	0.299268
Chr08_019022917	Chr08	19022917	0.0732455
Chr08_019052920	Chr08	19052920	0.269088
Chr08_019057938	Chr08	19057938	0.321573
Chr08_019114525	Chr08	19114525	0.164097
Chr08_019228492	Chr08	19228492	0.192526
Chr08_019450269	Chr08	19450269	0.286659
Chr08_019460463	Chr08	19460463	0.174748
Chr08_020390244	Chr08	20390244	0.447017
Chr08_020560210	Chr08	20560210	0.151598
Chr08_020560439	Chr08	20560439	0.561774
Chr08_020930854	Chr08	20930854	0.325837
Chr08_020966122	Chr08	20966122	0.165942
Chr08_021240788	Chr08	21240788	0.354479
Chr08_021490890	Chr08	21490890	0.263586
Chr08_021493944	Chr08	21493944	0.327528
Chr08_022120600	Chr08	22120600	0.249331
Chr08_022173947	Chr08	22173947	0.16538
Chr08_022224750	Chr08	22224750	0.367629
Chr08_022297501	Chr08	22297501	0.0818328
Chr08_022584326	Chr08	22584326	0.724277
Chr08_022605738	Chr08	22605738	0.258219
Chr08_022664057	Chr08	22664057	0.297063
Chr08_022667549	Chr08	22667549	0.405395
Chr08_023246890	Chr08	23246890	0.315401
Chr08_023540379	Chr08	23540379	0.200121
Chr08_023582283	Chr08	23582283	0.3087
Chr08_023590125	Chr08	23590125	0.0296475
Chr08_023848170	Chr08	23848170	0.237092
Chr08_023981836	Chr08	23981836	0.239632
Chr08_024221037	Chr08	24221037	0.299555
Chr08_024319170	Chr08	24319170	0.673509
Chr08_024484647	Chr08	24484647	0.473359
Chr08_024486738	Chr08	24486738	0.482156
Chr08_024557246	Chr08	24557246	0.279023
Chr08_024818905	Chr08	24818905	0.46894
Chr08_025134515	Chr08	25134515	0.0516594
Chr08_025135455	Chr08	25135455	0.204825
Chr08_025261499	Chr08	25261499	0.179414
Chr08_025670861	Chr08	25670861	0.691238
Chr08_025745036	Chr08	25745036	0.365148
Chr08_025892602	Chr08	25892602	0.403403
Chr08_025903666	Chr08	25903666	0.480044
Chr08_025932682	Chr08	25932682	0.265751
Chr08_025957682	Chr08	25957682	0.331566
Chr08_025966777	Chr08	25966777	0.130933
Chr08_025990676	Chr08	25990676	0.377103
Chr08_025993706	Chr08	25993706	0.268329
Chr08_026177063	Chr08	26177063	0.459022
Chr08_026217630	Chr08	26217630	0.424932
Chr08_026221623	Chr08	26221623	0.0437802
Chr08_026487917	Chr08	26487917	0.481971
Chr08_026646027	Chr08	26646027	0.210868
Chr08_026968387	Chr08	26968387	0.130507
Chr08_027081986	Chr08	27081986	0.520721
Chr08_027245033	Chr08	27245033	0.261741
Chr08_027440841	Chr08	27440841	0.395849
Chr08_027452209	Chr08	27452209	0.219865
Chr08_027519485	Chr08	27519485	0.119144
Chr08_027574359	Chr08	27574359	0.366588
Chr08_027907897	Chr08	27907897	0.162114
Chr08_028273039	Chr08	28273039	0.408609
Chr08_028346561	Chr08	28346561	0.387062
Chr08_028348122	Chr08	28348122	0.00187793
Chr08_028365454	Chr08	28365454	0.369127
Chr08_028710955	Chr08	28710955	0.528994
Chr08_028910528	Chr08	28910528	0.666501
Chr08_028968068	Chr08	28968068	0.32899
Chr08_029476698	Chr08	29476698	0.361521
Chr08_029535030	Chr08	29535030	0.0310314
Chr08_029547997	Chr08	29547997	0.313682
Chr08_029829645	Chr08	29829645	0.239181
Chr08_029930959	Chr08	29930959	0.223307
Chr08_029959002	Chr08	29959002	0.305617
Chr08_029960707	Chr08	29960707	0.508158
Chr08_030002412	Chr08	30002412	0.364764
Chr08_030021586	Chr08	30021586	0.438965
Chr08_030025720	Chr08	30025720	0.235753
Chr08_030055261	Chr08	30055261	0.101118
Chr08_030263951	Chr08	30263951	0.43669
Chr08_030264308	Chr08	30264308	0.635036
Chr08_030464709	Chr08	30464709	0.491237
Chr08_030514354	Chr08	30514354	0.310341
Chr08_030655055	Chr08	30655055	0.682555
Chr08_031201881	Chr08	31201881	0.392982
Chr08_031226222	Chr08	31226222	0.371731
Chr08_031227307	Chr08	31227307	0.00079602
Chr08_031695446	Chr08	31695446	0.26382
Chr08_031811611	Chr08	31811611	0.503841
Chr08_031816024	Chr08	31816024	0.149162
Chr08_032104824	Chr08	32104824	0.585472
Chr08_032200104	Chr08	32200104	0.31753
Chr08_032201981	Chr08	32201981	0.288441
Chr08_032204361	Chr08	32204361	0.166465
Chr08_032250595	Chr08	32250595	0.022689
Chr08_032322549	Chr08	32322549	0.232835
Chr08_032520818	Chr08	32520818	0.557368
Chr08_032602827	Chr08	32602827	0.310681
Chr08_032606716	Chr08	32606716	0.190601
Chr08_032607515	Chr08	32607515	0.361646
Chr08_032617052	Chr08	32617052	0.237367
Chr08_032721573	Chr08	32721573	0.150067
Chr08_032798169	Chr08	32798169	0.257985
Chr08_032989185	Chr08	32989185	0.460219
Chr08_032990478	Chr08	32990478	0.374033
Chr08_033120880	Chr08	33120880	0.245537
Chr08_033136645	Chr08	33136645	0.00438753
Chr08_033160413	Chr08	33160413	0.348081
Chr08_033213548	Chr08	33213548	0.0745996
Chr08_033237207	Chr08	33237207	0.193891
Chr08_033333884	Chr08	33333884	0.0581758
Chr08_033426877	Chr08	33426877	0.32676
Chr08_033436136	Chr08	33436136	0.211572
Chr08_033438000	Chr08	33438000	0.215684
Chr08_033445593	Chr08	33445593	0.437401
Chr08_033496489	Chr08	33496489	0.243634
Chr08_033532262	Chr08	33532262	0.680196
Chr08_033536843	Chr08	33536843	0.147418
Chr08_033587990	Chr08	33587990	0.372836
Chr08_033604381	Chr08	33604381	0.473707
Chr08_033648857	Chr08	33648857	0.571981
Chr08_033687993	Chr08	33687993	0.410374
Chr08_033788557	Chr08	33788557	0.275307
Chr08_033789678	Chr08	33789678	0.583196
Chr08_033812418	Chr08	33812418	0.351669
Chr08_034290229	Chr08	34290229	0.514677
Chr08_034328284	Chr08	34328284	0.00070307
Chr08_034331284	Chr08	34331284	0.0395967
Chr08_034499790	Chr08	34499790	0.372954
Chr08_034576431	Chr08	34576431	0.102865
Chr08_034582515	Chr08	34582515	0.486549
Chr08_034585719	Chr08	34585719	0.130279
Chr08_034656803	Chr08	34656803	0.0072296
Chr08_034659762	Chr08	34659762	0.195784
Chr08_034689644	Chr08	34689644	0.125997
Chr08_034951482	Chr08	34951482	0.0010507
Chr08_035002599	Chr08	35002599	0.00311768
Chr08_035009242	Chr08	35009242	0.225183
Chr08_035014254	Chr08	35014254	0.0691681
Chr08_035018469	Chr08	35018469	0.0495968
Chr08_035021912	Chr08	35021912	0.302637
Chr08_035022599	Chr08	35022599	0.531443
Chr08_035023437	Chr08	35023437	0.110475
Chr08_035023650	Chr08	35023650	0.535332
Chr08_035024045	Chr08	35024045	0.253604
Chr09_000376334	Chr09	376334	0.508358
Chr09_000613795	Chr09	613795	0.0411617
Chr09_000946367	Chr09	946367	0.659829
Chr09_001177732	Chr09	1177732	0.0980988
Chr09_001476145	Chr09	1476145	0.225053
Chr09_001749506	Chr09	1749506	0.414711
Chr09_001971708	Chr09	1971708	0.191558
Chr09_002123849	Chr09	2123849	0.349952
Chr09_002377384	Chr09	2377384	0.733578
Chr09_002423868	Chr09	2423868	0.362348
Chr09_002565376	Chr09	2565376	0.113022
Chr09_002822794	Chr09	2822794	0.0817598
Chr09_003097110	Chr09	3097110	0.334412
Chr09_003396237	Chr09	3396237	0.139904
Chr09_003655163	Chr09	3655163	0.401468
Chr09_003967473	Chr09	3967473	0.175404
Chr09_004102984	Chr09	4102984	0.543363
Chr09_004474266	Chr09	4474266	0.24042
Chr09_004729130	Chr09	4729130	0.371242
Chr09_005009786	Chr09	5009786	0.478108
Chr09_005334793	Chr09	5334793	0.487834
Chr09_005519643	Chr09	5519643	0.523348
Chr09_005827843	Chr09	5827843	0.339556
Chr09_006079785	Chr09	6079785	0.0732302
Chr09_006345862	Chr09	6345862	0.194516
Chr09_006686725	Chr09	6686725	0.469336
Chr09_006911170	Chr09	6911170	0.253153
Chr09_007199145	Chr09	7199145	0.294737
Chr09_007486785	Chr09	7486785	0.331956
Chr09_007760591	Chr09	7760591	0.472286
Chr09_007985906	Chr09	7985906	0.520244
Chr09_008177219	Chr09	8177219	0.601471
Chr09_008452535	Chr09	8452535	0.192272
Chr09_008513560	Chr09	8513560	0.446284
Chr09_008934129	Chr09	8934129	0.36629
Chr09_009420185	Chr09	9420185	0.331045
Chr09_009577795	Chr09	9577795	0.359528
Chr09_009929305	Chr09	9929305	0.171991
Chr09_010312313	Chr09	10312313	0.401752
Chr09_010589132	Chr09	10589132	0.132732
Chr09_010962851	Chr09	10962851	0.174782
Chr09_010981542	Chr09	10981542	0.719401
Chr09_011079582	Chr09	11079582	0.374347
Chr09_011310234	Chr09	11310234	0.466393
Chr09_011525603	Chr09	11525603	0.227546
Chr09_011819831	Chr09	11819831	0.371932
Chr09_011985934	Chr09	11985934	0.305922
Chr09_012108507	Chr09	12108507	0.191169
Chr09_012314730	Chr09	12314730	0.212884
Chr09_012410893	Chr09	12410893	0.359155
Chr09_012720271	Chr09	12720271	0.498729
Chr09_012987971	Chr09	12987971	0.23996
Chr09_013172356	Chr09	13172356	0.552168
Chr09_013427571	Chr09	13427571	0.352409
Chr09_013591751	Chr09	13591751	0.155597
Chr09_013878398	Chr09	13878398	0.295501
Chr09_014029619	Chr09	14029619	0.481095
Chr09_014065772	Chr09	14065772	0.303615
Chr09_014513177	Chr09	14513177	0.294422
Chr09_014799615	Chr09	14799615	0.284262
Chr09_015015959	Chr09	15015959	0.52926
Chr09_015362520	Chr09	15362520	0.222946
Chr09_015672202	Chr09	15672202	0.205315
Chr09_015922150	Chr09	15922150	0.0567197
Chr09_016253308	Chr09	16253308	0.462354
Chr09_016538835	Chr09	16538835	0.168735
Chr09_016607793	Chr09	16607793	0.446165
Chr09_016614488	Chr09	16614488	0.544859
Chr09_016715272	Chr09	16715272	0.150765
Chr09_017336906	Chr09	17336906	0.0748601
Chr09_017470960	Chr09	17470960	0.439942
Chr09_017741016	Chr09	17741016	0.572076
Chr09_018099617	Chr09	18099617	0.0883867
Chr09_018400720	Chr09	18400720	0.441285
Chr09_018564788	Chr09	18564788	0.297781
Chr09_018803145	Chr09	18803145	0.368988
Chr09_019119868	Chr09	19119868	0.367172
Chr09_019261644	Chr09	19261644	0.226918
Chr09_019522285	Chr09	19522285	0.575107
Chr09_019821211	Chr09	19821211	0.531638
Chr09_019989347	Chr09	19989347	0.473168
Chr09_020032669	Chr09	20032669	0.105215
Chr09_020320680	Chr09	20320680	0.598701
Chr09_020453487	Chr09	20453487	0.153906
Chr09_020703047	Chr09	20703047	0.442861
Chr09_020905415	Chr09	20905415	0.336366
Chr09_021228311	Chr09	21228311	0.566098
Chr09_021608787	Chr09	21608787	0.515488
Chr09_021856376	Chr09	21856376	0.327567
Chr09_022159233	Chr09	22159233	0.207323
Chr09_022268806	Chr09	22268806	0.00424625
Chr09_022611565	Chr09	22611565	0.224204
Chr09_022840686	Chr09	22840686	0.539625
Chr09_023201535	Chr09	23201535	0.229692
Chr09_023227650	Chr09	23227650	0.345385
Chr09_023593504	Chr09	23593504	0.463752
Chr09_023635946	Chr09	23635946	0.364461
Chr09_023678207	Chr09	23678207	0.625467
Chr09_023842164	Chr09	23842164	0.431336
Chr09_024159183	Chr09	24159183	0.194069
Chr09_024245080	Chr09	24245080	0.220024
Chr09_024519787	Chr09	24519787	0.488524
Chr09_024703334	Chr09	24703334	0.620665
Chr09_024711718	Chr09	24711718	0.318746
Chr09_025186709	Chr09	25186709	0.357433
Chr09_025312528	Chr09	25312528	0.374377
Chr09_025621447	Chr09	25621447	0.368362
Chr09_025929251	Chr09	25929251	0.436416
Chr09_026160396	Chr09	26160396	0.596353
Chr09_026443019	Chr09	26443019	0.265935
Chr09_026680501	Chr09	26680501	0.304184
Chr09_027031095	Chr09	27031095	0.372611
Chr09_027095917	Chr09	27095917	0.204671
Chr09_027615829	Chr09	27615829	0.332995
Chr09_027790120	Chr09	27790120	0.491416
Chr09_028066978	Chr09	28066978	0.395873
Chr09_028210652	Chr09	28210652	0.264263
Chr09_028211563	Chr09	28211563	0.516565
Chr09_028610190	Chr09	28610190	0.310798
Chr09_028736493	Chr09	28736493	0.414569
Chr09_028891819	Chr09	28891819	0.358585
Chr09_029488339	Chr09	29488339	0.349731
Chr09_029490008	Chr09	29490008	0.258184
Chr09_029957881	Chr09	29957881	0.515807
Chr09_029963507	Chr09	29963507	0.0755804
Chr09_030242214	Chr09	30242214	0.270643
Chr09_030581922	Chr09	30581922	0.189477
Chr09_030801894	Chr09	30801894	0.347512
Chr09_031029015	Chr09	31029015	0.256904
Chr09_031215546	Chr09	31215546	0.428664
Chr09_031477022	Chr09	31477022	0.481399
Chr09_031793089	Chr09	31793089	0.306505
Chr09_032145682	Chr09	32145682	0.109109
Chr09_032609237	Chr09	32609237	0.352047
Chr09_032862542	Chr09	32862542	0.32858
Chr09_033101543	Chr09	33101543	0.533796
Chr09_033465799	Chr09	33465799	0.312684
Chr09_033799891	Chr09	33799891	0.327725
Chr09_033959958	Chr09	33959958	0.426177
Chr09_033966847	Chr09	33966847	0.57091
Chr09_034007874	Chr09	34007874	0.115385
Chr09_034012234	Chr09	34012234	0.082728
Chr09_034177903	Chr09	34177903	0.231867
Chr09_034201438	Chr09	34201438	0.120718
Chr09_034226492	Chr09	34226492	0.437633
Chr09_034227331	Chr09	34227331	0.322309
Chr09_034354711	Chr09	34354711	0.258566
Chr09_034493776	Chr09	34493776	0.275182
Chr09_034559270	Chr09	34559270	0.555809
Chr09_035342041	Chr09	35342041	0.339064
Chr09_035342208	Chr09	35342208	0.259605
Chr09_035447569	Chr09	35447569	0.373597
Chr09_035491111	Chr09	35491111	0.129871
Chr09_035545558	Chr09	35545558	0.248553
Chr09_035731961	Chr09	35731961	0.412978
Chr09_035846299	Chr09	35846299	0.625722
Chr09_036036448	Chr09	36036448	0.622621
Chr09_036093827	Chr09	36093827	0.374409
Chr09_036156343	Chr09	36156343	0.331371
Chr09_036304518	Chr09	36304518	0.0949805
Chr09_036353405	Chr09	36353405	0.616623
Chr09_036627793	Chr09	36627793	0.272624
Chr09_036630400	Chr09	36630400	0.208461
Chr09_036637468	Chr09	36637468	0.271338
Chr09_036788794	Chr09	36788794	0.544036
Chr09_036800162	Chr09	36800162	0.146331
Chr09_036841681	Chr09	36841681	0.297943
Chr09_036888681	Chr09	36888681	0.11138
Chr09_036903366	Chr09	36903366	0.506211
Chr09_036965157	Chr09	36965157	0.525479
Chr09_037231423	Chr09	37231423	0.197484
Chr09_037353102	Chr09	37353102	0.302538
Chr09_037428789	Chr09	37428789	0.200452
Chr09_037444387	Chr09	37444387	0.208378
Chr09_037519733	Chr09	37519733	0.605534
Chr09_037521543	Chr09	37521543	0.191029
Chr09_037533369	Chr09	37533369	0.603741
Chr09_037883927	Chr09	37883927	0.644486
Chr09_038054671	Chr09	38054671	0.493062
Chr09_038172416	Chr09	38172416	0.209497
Chr09_038299385	Chr09	38299385	0.282696
Chr09_038436032	Chr09	38436032	0.189637
Chr09_038455532	Chr09	38455532	0.101014
Chr09_038665373	Chr09	38665373	0.143385
Chr09_038806212	Chr09	38806212	0.0915768
Chr09_039260681	Chr09	39260681	0.284942
Chr09_039365241	Chr09	39365241	0.141529
Chr09_039477036	Chr09	39477036	0.222637
Chr09_039482404	Chr09	39482404	0.363185
Chr09_039492809	Chr09	39492809	0.352171
Chr09_039555842	Chr09	39555842	0.301587
Chr09_039607110	Chr09	39607110	0.342706
Chr09_039674443	Chr09	39674443	0.358173
Chr09_039725618	Chr09	39725618	0.554459
Chr09_039727551	Chr09	39727551	0.41093
Chr09_039789409	Chr09	39789409	0.266229
Chr09_040007864	Chr09	40007864	0.19803
Chr09_040136614	Chr09	40136614	0.271771
Chr09_040140333	Chr09	40140333	0.280429
Chr09_040157587	Chr09	40157587	0.285586
Chr09_040192583	Chr09	40192583	0.583336
Chr09_040220512	Chr09	40220512	0.484
Chr09_040375180	Chr09	40375180	0.294824
Chr09_040643686	Chr09	40643686	0.237525
Chr09_040657229	Chr09	40657229	0.000480885
Chr09_040665575	Chr09	40665575	0.479724
Chr09_040795081	Chr09	40795081	0.228997
Chr09_041152342	Chr09	41152342	0.254189
Chr09_041257071	Chr09	41257071	0.26969
Chr09_041647593	Chr09	41647593	0.607374
Chr09_041761266	Chr09	41761266	0.114698
Chr09_041795720	Chr09	41795720	0.0969011
Chr09_041800977	Chr09	41800977	0.674435
Chr09_041862091	Chr09	41862091	0.218539
Chr09_041922521	Chr09	41922521	0.205541
Chr09_042045904	Chr09	42045904	0.618701
Chr09_042081986	Chr09	42081986	0.602315
Chr09_042273164	Chr09	42273164	0.501914
Chr09_042535503	Chr09	42535503	0.549075
Chr09_042745003	Chr09	42745003	0.470376
Chr09_042889347	Chr09	42889347	0.506741
Chr09_042919281	Chr09	42919281	0.329687
Chr09_042949188	Chr09	42949188	0.341609
Chr09_042984638	Chr09	42984638	0.248137
Chr09_042999407	Chr09	42999407	0.415133
Chr09_043000460	Chr09	43000460	0.250246
Chr09_043032811	Chr09	43032811	0.205891
Chr09_043035504	Chr09	43035504	0.328056
Chr09_043127058	Chr09	43127058	0.103533
Chr09_043266327	Chr09	43266327	0.117134
Chr09_043358167	Chr09	43358167	0.385249
Chr10_000142305	Chr10	142305	0.328955
Chr10_000456026	Chr10	456026	0.388489
Chr10_000793559	Chr10	793559	0.40971
Chr10_001100450	Chr10	1100450	0.548367
Chr10_001291097	Chr10	1291097	0.156376
Chr10_001559239	Chr10	1559239	0.281681
Chr10_001832621	Chr10	1832621	0.100314
Chr10_002129595	Chr10	2129595	0.579197
Chr10_002391596	Chr10	2391596	0.155253
Chr10_002654503	Chr10	2654503	0.32386
Chr10_002923928	Chr10	2923928	0.565223
Chr10_003199609	Chr10	3199609	0.251426
Chr10_003457538	Chr10	3457538	0.222108
Chr10_003653366	Chr10	3653366	0.34616
Chr10_003993664	Chr10	3993664	0.439579
Chr10_004273932	Chr10	4273932	0.282575
Chr10_004800723	Chr10	4800723	0.529037
Chr10_004912068	Chr10	4912068	0.26724
Chr10_004912178	Chr10	4912178	0.444677
Chr10_005186501	Chr10	5186501	0.543405
Chr10_005405618	Chr10	5405618	0.167619
Chr10_005565069	Chr10	5565069	0.173357
Chr10_005845180	Chr10	5845180	0.415497
Chr10_006212994	Chr10	6212994	0.578001
Chr10_006456676	Chr10	6456676	0.252898
Chr10_006721741	Chr10	6721741	0.532975
Chr10_006980487	Chr10	6980487	0.473006
Chr10_007272749	Chr10	7272749	0.295626
Chr10_007547577	Chr10	7547577	0.303363
Chr10_008105848	Chr10	8105848	0.271982
Chr10_008195827	Chr10	8195827	0.533029
Chr10_008410744	Chr10	8410744	0.175769
[truncated: 1,018 more rows]

## Sheet: Supplmental Table S5
Supplemental Table S5. Polymorphism information content (PIC) values of single nucleotide polymorphisms (SNPs) using read counts in the diverse population.
SNP	Chromosome	Position (bp)	PIC
Chr01_000085423	Chr01	85423	0.274186
Chr01_000085430	Chr01	85430	0.274186
Chr01_000085461	Chr01	85461	0.149992
Chr01_000183893	Chr01	183893	0.227418
Chr01_000183911	Chr01	183911	0.215154
Chr01_000347948	Chr01	347948	0.330241
Chr01_000347954	Chr01	347954	0.188888
Chr01_000347955	Chr01	347955	0.0636008
Chr01_000347984	Chr01	347984	0.297338
Chr01_000347990	Chr01	347990	0.316539
Chr01_000712205	Chr01	712205	0.144973
Chr01_000712222	Chr01	712222	0.0188197
Chr01_000712223	Chr01	712223	0.0886052
Chr01_000712233	Chr01	712233	0.0886052
Chr01_000712234	Chr01	712234	0.0886052
Chr01_000732631	Chr01	732631	0.298134
Chr01_000732680	Chr01	732680	0.0672633
Chr01_001018540	Chr01	1018540	0.00559164
Chr01_001018574	Chr01	1018574	0.163122
Chr01_001253333	Chr01	1253333	0.179448
Chr01_001253334	Chr01	1253334	0.179448
Chr01_001253337	Chr01	1253337	0.164996
Chr01_001314799	Chr01	1314799	0.0696865
Chr01_001314820	Chr01	1314820	0.242211
Chr01_001401279	Chr01	1401279	0.170007
Chr01_001401281	Chr01	1401281	0.364061
Chr01_001401314	Chr01	1401314	0.135266
Chr01_001815265	Chr01	1815265	0.00147059
Chr01_001886520	Chr01	1886520	0.347219
Chr01_002263086	Chr01	2263086	0.0258714
Chr01_002263130	Chr01	2263130	0.368521
Chr01_002373478	Chr01	2373478	0.0997738
Chr01_002373493	Chr01	2373493	0.162275
Chr01_002373495	Chr01	2373495	0.0997738
Chr01_002563853	Chr01	2563853	0.0321921
Chr01_002566180	Chr01	2566180	0.181258
Chr01_002566201	Chr01	2566201	0.362649
Chr01_002566206	Chr01	2566206	0.142864
Chr01_002566213	Chr01	2566213	0.142864
Chr01_003076822	Chr01	3076822	0.0233827
Chr01_003076840	Chr01	3076840	0.374383
Chr01_003245291	Chr01	3245291	0.365885
Chr01_003245298	Chr01	3245298	0.177716
Chr01_003245318	Chr01	3245318	0.372475
Chr01_003510304	Chr01	3510304	0.00127877
Chr01_003735877	Chr01	3735877	0.357516
Chr01_003872840	Chr01	3872840	0.344595
Chr01_003872870	Chr01	3872870	0.056456
Chr01_004009417	Chr01	4009417	0.242717
Chr01_004009456	Chr01	4009456	0.371906
Chr01_004127038	Chr01	4127038	0.00286304
Chr01_004314736	Chr01	4314736	0.133137
Chr01_004314783	Chr01	4314783	0.374942
Chr01_004314790	Chr01	4314790	0.369616
Chr01_004868344	Chr01	4868344	0.139404
Chr01_004868350	Chr01	4868350	0.0380689
Chr01_004868357	Chr01	4868357	0.0981154
Chr01_005136299	Chr01	5136299	0.0335708
Chr01_005402024	Chr01	5402024	0.0813131
Chr01_005402036	Chr01	5402036	0.0736535
Chr01_005402058	Chr01	5402058	0.227034
Chr01_005575583	Chr01	5575583	0.248829
Chr01_005575587	Chr01	5575587	0.256796
Chr01_005776165	Chr01	5776165	0.0135393
Chr01_005776166	Chr01	5776166	0.311693
Chr01_005776174	Chr01	5776174	0.330889
Chr01_005776175	Chr01	5776175	0.311693
Chr01_005776179	Chr01	5776179	0.346665
Chr01_005776184	Chr01	5776184	0.0314256
Chr01_005776187	Chr01	5776187	0.291693
Chr01_005776196	Chr01	5776196	0.346665
Chr01_005776209	Chr01	5776209	0.164283
Chr01_005963396	Chr01	5963396	0.357987
Chr01_006018035	Chr01	6018035	0.0887602
Chr01_006018036	Chr01	6018036	0.0885245
Chr01_006018072	Chr01	6018072	0.336943
Chr01_006254984	Chr01	6254984	0.151389
Chr01_006255020	Chr01	6255020	0.116897
Chr01_006474753	Chr01	6474753	0.135662
Chr01_006474793	Chr01	6474793	0.27632
Chr01_006838109	Chr01	6838109	0.0881537
Chr01_007051621	Chr01	7051621	0.0473495
Chr01_007051651	Chr01	7051651	0.0608425
Chr01_007283671	Chr01	7283671	0.112914
Chr01_007283679	Chr01	7283679	0.271097
Chr01_007283703	Chr01	7283703	0.0325367
Chr01_007421822	Chr01	7421822	0.356927
Chr01_007421823	Chr01	7421823	0.0393168
Chr01_007421824	Chr01	7421824	0.119159
Chr01_007758009	Chr01	7758009	0.223015
Chr01_007758024	Chr01	7758024	0.310356
Chr01_007758058	Chr01	7758058	0.140116
Chr01_007784141	Chr01	7784141	0.0136815
Chr01_007784187	Chr01	7784187	0.145263
Chr01_007902877	Chr01	7902877	0.357731
Chr01_008074611	Chr01	8074611	0.343784
Chr01_008252063	Chr01	8252063	0.0797167
Chr01_008252093	Chr01	8252093	0.351854
Chr01_008252094	Chr01	8252094	0.254038
Chr01_008312534	Chr01	8312534	0.282697
Chr01_008312546	Chr01	8312546	0.282697
Chr01_008312547	Chr01	8312547	0.282697
Chr01_008312561	Chr01	8312561	0.282697
Chr01_008312566	Chr01	8312566	0.282697
Chr01_008312577	Chr01	8312577	0.277056
Chr01_008582861	Chr01	8582861	0.206577
Chr01_008582898	Chr01	8582898	0.226676
Chr01_008582899	Chr01	8582899	0.0815359
Chr01_008589589	Chr01	8589589	0.128702
Chr01_008589598	Chr01	8589598	0.0642684
Chr01_008711288	Chr01	8711288	0.0524663
Chr01_008991548	Chr01	8991548	0.161311
Chr01_009179227	Chr01	9179227	0.281022
Chr01_009179228	Chr01	9179228	0.248523
Chr01_009197719	Chr01	9197719	0.239494
Chr01_009197726	Chr01	9197726	0.241001
Chr01_009197760	Chr01	9197760	0.368366
Chr01_009372864	Chr01	9372864	0.00323415
Chr01_009372866	Chr01	9372866	0.0367546
Chr01_009372876	Chr01	9372876	0.0367546
Chr01_009372885	Chr01	9372885	0.0110052
Chr01_009372889	Chr01	9372889	0.00384654
Chr01_009372892	Chr01	9372892	0.195656
Chr01_009372903	Chr01	9372903	0.00639441
Chr01_009694934	Chr01	9694934	0.0808697
Chr01_009694957	Chr01	9694957	0.36467
Chr01_009694969	Chr01	9694969	0.207864
Chr01_009816626	Chr01	9816626	0.076124
Chr01_009816632	Chr01	9816632	0.365617
Chr01_009816636	Chr01	9816636	0.299598
Chr01_009816637	Chr01	9816637	0.299598
Chr01_009816646	Chr01	9816646	0.198618
Chr01_009816671	Chr01	9816671	0.150691
Chr01_010062472	Chr01	10062472	0.141022
Chr01_010062493	Chr01	10062493	0.00867605
Chr01_010062502	Chr01	10062502	0.314893
Chr01_010218558	Chr01	10218558	0.111568
Chr01_010218604	Chr01	10218604	0.348486
Chr01_010416863	Chr01	10416863	0.293537
Chr01_010416867	Chr01	10416867	0.374841
Chr01_010706200	Chr01	10706200	0.045342
Chr01_010706213	Chr01	10706213	0.366796
Chr01_010972008	Chr01	10972008	0.287716
Chr01_011225967	Chr01	11225967	0.214209
Chr01_011279612	Chr01	11279612	0.115377
Chr01_011284178	Chr01	11284178	0.337241
Chr01_011284182	Chr01	11284182	0.361941
Chr01_011284214	Chr01	11284214	0.337241
Chr01_011284224	Chr01	11284224	0.317123
Chr01_011733810	Chr01	11733810	0.0695234
Chr01_011733811	Chr01	11733811	0.283748
Chr01_011733818	Chr01	11733818	0.0939756
Chr01_011915613	Chr01	11915613	0.0342165
Chr01_012181253	Chr01	12181253	0.131617
Chr01_012417099	Chr01	12417099	0.310687
Chr01_012417118	Chr01	12417118	0.0151217
Chr01_012417123	Chr01	12417123	0.172452
Chr01_012417135	Chr01	12417135	0.0771623
Chr01_012417136	Chr01	12417136	0.0771623
Chr01_012575052	Chr01	12575052	0.359702
Chr01_012668077	Chr01	12668077	0.351932
Chr01_012837556	Chr01	12837556	0.0300804
Chr01_013080108	Chr01	13080108	0.028127
Chr01_013080156	Chr01	13080156	0.210386
Chr01_013343860	Chr01	13343860	0.310275
Chr01_013343869	Chr01	13343869	0.246689
Chr01_013343872	Chr01	13343872	0.131624
Chr01_013660746	Chr01	13660746	0.0399357
Chr01_013660758	Chr01	13660758	0.175579
Chr01_013660765	Chr01	13660765	0.00588412
Chr01_013660766	Chr01	13660766	0.00203552
Chr01_013660777	Chr01	13660777	0.136319
Chr01_013660789	Chr01	13660789	0.283898
Chr01_013660793	Chr01	13660793	0.0595321
Chr01_013985305	Chr01	13985305	0.0688158
Chr01_013985324	Chr01	13985324	0.259595
Chr01_013985331	Chr01	13985331	0.144895
Chr01_013985333	Chr01	13985333	0.175209
Chr01_014147954	Chr01	14147954	0.0652354
Chr01_014147983	Chr01	14147983	0.230672
Chr01_014147989	Chr01	14147989	0.2266
Chr01_014373719	Chr01	14373719	0.362029
Chr01_014706887	Chr01	14706887	0.340111
Chr01_014706888	Chr01	14706888	0.371647
Chr01_014706920	Chr01	14706920	0.371647
Chr01_014706928	Chr01	14706928	0.371647
Chr01_015155089	Chr01	15155089	0.143204
Chr01_015155102	Chr01	15155102	0.302643
Chr01_015287385	Chr01	15287385	0.316661
Chr01_015287402	Chr01	15287402	0.36992
Chr01_015287412	Chr01	15287412	0.284211
Chr01_015287427	Chr01	15287427	0.100908
Chr01_015427258	Chr01	15427258	0.372309
Chr01_015427260	Chr01	15427260	0.112262
Chr01_015427268	Chr01	15427268	0.274899
Chr01_015666421	Chr01	15666421	0.150125
Chr01_015666456	Chr01	15666456	0.150125
Chr01_015666461	Chr01	15666461	0.150125
Chr01_015666466	Chr01	15666466	0.151099
Chr01_015699216	Chr01	15699216	0.373911
Chr01_015699220	Chr01	15699220	0.0837811
Chr01_015699227	Chr01	15699227	0.0837811
Chr01_015699255	Chr01	15699255	0.194364
Chr01_015753610	Chr01	15753610	0.0150034
Chr01_015753624	Chr01	15753624	0.217614
Chr01_015771994	Chr01	15771994	0.005542
Chr01_015772008	Chr01	15772008	0.00960112
Chr01_015772009	Chr01	15772009	0.0990626
Chr01_017592260	Chr01	17592260	0.372432
Chr01_017592291	Chr01	17592291	0.212333
Chr01_017620372	Chr01	17620372	0.361124
Chr01_017708409	Chr01	17708409	0.279156
Chr01_017708419	Chr01	17708419	0.242752
Chr01_017792643	Chr01	17792643	0.217736
Chr01_017792667	Chr01	17792667	0.127751
Chr01_017865773	Chr01	17865773	0.2551
Chr01_017865786	Chr01	17865786	0.036293
Chr01_017865808	Chr01	17865808	0.326911
Chr01_018381855	Chr01	18381855	0.33128
Chr01_018381861	Chr01	18381861	0.364839
Chr01_018381863	Chr01	18381863	0.0960589
Chr01_018381864	Chr01	18381864	0.0960589
Chr01_018381890	Chr01	18381890	0.129556
Chr01_018611067	Chr01	18611067	0.256765
Chr01_018611083	Chr01	18611083	0.370938
Chr01_018611089	Chr01	18611089	0.2208
Chr01_018611099	Chr01	18611099	0.2208
Chr01_018940768	Chr01	18940768	0.118896
Chr01_018940775	Chr01	18940775	0.278038
Chr01_019195027	Chr01	19195027	0.142153
Chr01_019195045	Chr01	19195045	0.282299
Chr01_019335572	Chr01	19335572	0.368318
Chr01_019636749	Chr01	19636749	0.150759
Chr01_019636763	Chr01	19636763	0.314678
Chr01_019636774	Chr01	19636774	0.0652352
Chr01_019636778	Chr01	19636778	0.375
Chr01_019636779	Chr01	19636779	0.195122
Chr01_019636791	Chr01	19636791	0.160794
Chr01_019636798	Chr01	19636798	0.125361
Chr01_019756308	Chr01	19756308	0.0671557
Chr01_020000149	Chr01	20000149	0.344496
Chr01_020263287	Chr01	20263287	0.195045
Chr01_020263323	Chr01	20263323	0.0555528
Chr01_020366211	Chr01	20366211	0.2662
Chr01_020366227	Chr01	20366227	0.2662
Chr01_020366267	Chr01	20366267	0.362461
Chr01_020554601	Chr01	20554601	0.268275
Chr01_020554611	Chr01	20554611	0.247747
Chr01_020765991	Chr01	20765991	0.364541
Chr01_020766029	Chr01	20766029	0.293906
Chr01_020856670	Chr01	20856670	0.280562
Chr01_020856680	Chr01	20856680	0.37039
Chr01_021203462	Chr01	21203462	0.19566
Chr01_021203480	Chr01	21203480	0.266924
Chr01_021203489	Chr01	21203489	0.266924
Chr01_021203496	Chr01	21203496	0.266924
Chr01_021203503	Chr01	21203503	0.266924
Chr01_021534003	Chr01	21534003	0.275891
Chr01_021534040	Chr01	21534040	0.0301581
Chr01_021536266	Chr01	21536266	0.204419
Chr01_021536273	Chr01	21536273	0.204419
Chr01_021536285	Chr01	21536285	0.168738
Chr01_021668811	Chr01	21668811	0.045935
Chr01_021790604	Chr01	21790604	0.0492034
Chr01_021790628	Chr01	21790628	0.0698786
Chr01_021798264	Chr01	21798264	0.106926
Chr01_021798275	Chr01	21798275	0.282439
Chr01_021798289	Chr01	21798289	0.282439
Chr01_021798298	Chr01	21798298	0.238738
Chr01_021981080	Chr01	21981080	0.141848
Chr01_023387279	Chr01	23387279	0.158199
Chr01_023387471	Chr01	23387471	0.228938
Chr01_023427064	Chr01	23427064	0.15545
Chr01_023589402	Chr01	23589402	0.154158
Chr01_023616107	Chr01	23616107	0.0849588
Chr01_023680785	Chr01	23680785	0.20641
Chr01_023681683	Chr01	23681683	0.314846
Chr01_024287271	Chr01	24287271	0.267323
Chr01_024459418	Chr01	24459418	0.059016
Chr01_024459433	Chr01	24459433	0.269542
Chr01_024817945	Chr01	24817945	0.0925703
Chr01_025110565	Chr01	25110565	0.249623
Chr01_025287234	Chr01	25287234	0.37028
Chr01_025386035	Chr01	25386035	0.229136
Chr01_025445067	Chr01	25445067	0.192362
Chr01_025445073	Chr01	25445073	0.186782
Chr01_025445082	Chr01	25445082	0.30322
Chr01_026165527	Chr01	26165527	0.372296
Chr01_026165531	Chr01	26165531	0.347254
Chr01_026165534	Chr01	26165534	0.372296
Chr01_026165571	Chr01	26165571	0.0615605
Chr01_026284953	Chr01	26284953	0.35847
Chr01_026348178	Chr01	26348178	0.110879
Chr01_026613438	Chr01	26613438	0.337606
Chr01_026613470	Chr01	26613470	0.00041806
Chr01_026887509	Chr01	26887509	0.186688
Chr01_026887514	Chr01	26887514	0.110725
Chr01_026887521	Chr01	26887521	0.0598279
Chr01_027424361	Chr01	27424361	0.138171
Chr01_027424362	Chr01	27424362	0.138171
Chr01_027435644	Chr01	27435644	0.278438
Chr01_027450995	Chr01	27450995	0.0708061
Chr01_027451009	Chr01	27451009	0.104619
Chr01_027451010	Chr01	27451010	0.180451
Chr01_027451019	Chr01	27451019	0.344605
Chr01_027551310	Chr01	27551310	0.316652
Chr01_027551346	Chr01	27551346	0.373495
Chr01_027695912	Chr01	27695912	0.105135
Chr01_027695913	Chr01	27695913	0.138518
Chr01_027695922	Chr01	27695922	0.363828
Chr01_027695926	Chr01	27695926	0.363828
Chr01_027695930	Chr01	27695930	0.36784
Chr01_027695955	Chr01	27695955	0.374468
Chr01_027695958	Chr01	27695958	0.362398
Chr01_027951072	Chr01	27951072	0.0968187
Chr01_028403964	Chr01	28403964	0.115975
Chr01_028403972	Chr01	28403972	0.188299
Chr01_028403973	Chr01	28403973	0.188299
Chr01_028403975	Chr01	28403975	0.0883957
Chr01_028403989	Chr01	28403989	0.188299
Chr01_028404096	Chr01	28404096	0.266939
Chr01_028717722	Chr01	28717722	0.189515
Chr01_028717727	Chr01	28717727	0.0908803
Chr01_028717728	Chr01	28717728	0.298111
Chr01_028926784	Chr01	28926784	0.264812
Chr01_028926831	Chr01	28926831	0.0320958
Chr01_028929148	Chr01	28929148	0.326541
Chr01_029450466	Chr01	29450466	0.197878
Chr01_029450473	Chr01	29450473	0.197878
Chr01_029450501	Chr01	29450501	0.197878
Chr01_029450520	Chr01	29450520	0.370248
Chr01_029455652	Chr01	29455652	0.0422854
Chr01_029455659	Chr01	29455659	0.0418097
Chr01_029828693	Chr01	29828693	0.197871
Chr01_029828718	Chr01	29828718	0.197871
Chr01_029828741	Chr01	29828741	0.187509
Chr01_030033370	Chr01	30033370	0.081267
Chr01_030033381	Chr01	30033381	0.172166
Chr01_030033384	Chr01	30033384	0.0550044
Chr01_030236867	Chr01	30236867	0.240093
Chr01_030286966	Chr01	30286966	0.371604
Chr01_030286971	Chr01	30286971	0.0265026
Chr01_030286987	Chr01	30286987	0.322039
Chr01_030322351	Chr01	30322351	0.0812577
Chr01_030322418	Chr01	30322418	0.00372264
Chr01_030322421	Chr01	30322421	0.165165
Chr01_030322422	Chr01	30322422	0.200797
Chr01_031202189	Chr01	31202189	0.0588304
Chr01_031202191	Chr01	31202191	0.0688419
Chr01_031202198	Chr01	31202198	0.00732699
Chr01_031202222	Chr01	31202222	0.359025
Chr01_031498549	Chr01	31498549	0.0957887
Chr01_031498568	Chr01	31498568	0.0113269
Chr01_031498585	Chr01	31498585	0.0946826
Chr01_031498592	Chr01	31498592	0.101271
Chr01_031500985	Chr01	31500985	0.0791234
Chr01_031815890	Chr01	31815890	0.131264
Chr01_031815923	Chr01	31815923	0.106416
Chr01_031843665	Chr01	31843665	0.198448
Chr01_031843685	Chr01	31843685	0.00505938
Chr01_031935054	Chr01	31935054	0.189565
Chr01_032638659	Chr01	32638659	0.0363764
Chr01_032638660	Chr01	32638660	0.336118
Chr01_032831010	Chr01	32831010	0.321647
Chr01_032831023	Chr01	32831023	0.086714
Chr01_032831029	Chr01	32831029	0.086714
Chr01_032831035	Chr01	32831035	0.086714
Chr01_032831039	Chr01	32831039	0.086714
Chr01_032831042	Chr01	32831042	0.086714
Chr01_032997081	Chr01	32997081	0.266144
Chr01_032997097	Chr01	32997097	0.346257
Chr01_033251479	Chr01	33251479	0.312537
Chr01_033251509	Chr01	33251509	0.0880948
Chr01_033632991	Chr01	33632991	0.254678
Chr01_033633018	Chr01	33633018	0.0357046
Chr01_033899429	Chr01	33899429	0.168719
Chr01_034138366	Chr01	34138366	0.341755
Chr01_034138395	Chr01	34138395	0.139812
Chr01_034492871	Chr01	34492871	0.0869015
Chr01_034492890	Chr01	34492890	0.152617
Chr01_034492907	Chr01	34492907	0.262224
Chr01_034623972	Chr01	34623972	0.0941226
Chr01_034623980	Chr01	34623980	0.25886
Chr01_034728622	Chr01	34728622	0.129939
Chr01_034728632	Chr01	34728632	0.0252094
Chr01_034728637	Chr01	34728637	0.0252094
Chr01_034728654	Chr01	34728654	0.0252094
Chr01_034739150	Chr01	34739150	0.37493
Chr01_034739164	Chr01	34739164	0.374929
Chr01_034739174	Chr01	34739174	0.250425
Chr01_034739177	Chr01	34739177	0.250425
Chr01_034739366	Chr01	34739366	0.000567215
Chr01_035378054	Chr01	35378054	0.0923904
Chr01_035378081	Chr01	35378081	0.0923904
Chr01_035378084	Chr01	35378084	0.0790858
Chr01_035378086	Chr01	35378086	0.194565
Chr01_035572541	Chr01	35572541	0.118556
Chr01_035572554	Chr01	35572554	0.118556
Chr01_035572555	Chr01	35572555	0.374192
Chr01_035572579	Chr01	35572579	0.118556
Chr01_035572581	Chr01	35572581	0.374509
Chr01_035721892	Chr01	35721892	0.373817
Chr01_036409918	Chr01	36409918	0.355675
Chr01_036426618	Chr01	36426618	0.0771992
Chr01_036426619	Chr01	36426619	0.0817448
Chr01_036426660	Chr01	36426660	0.104631
Chr01_036683807	Chr01	36683807	0.0637199
Chr01_036683813	Chr01	36683813	0.124921
Chr01_036873697	Chr01	36873697	0.326575
Chr01_036873700	Chr01	36873700	0.326575
Chr01_036873712	Chr01	36873712	0.326575
Chr01_036873724	Chr01	36873724	0.326575
Chr01_036873726	Chr01	36873726	0.326575
Chr01_036873731	Chr01	36873731	0.326575
Chr01_036873740	Chr01	36873740	0.326575
Chr01_036873745	Chr01	36873745	0.0451541
Chr01_037203921	Chr01	37203921	0.239793
Chr01_037686901	Chr01	37686901	0.359195
Chr01_037686945	Chr01	37686945	0.04973
Chr01_037686946	Chr01	37686946	0.0365512
Chr01_037686947	Chr01	37686947	0.282509
Chr01_038035796	Chr01	38035796	0.0172086
Chr01_038035797	Chr01	38035797	0.0172086
Chr01_038035811	Chr01	38035811	0.0399645
Chr01_038035812	Chr01	38035812	0.32728
Chr01_038035822	Chr01	38035822	0.32728
Chr01_038035825	Chr01	38035825	0.223451
Chr01_038035826	Chr01	38035826	0.32728
Chr01_038326872	Chr01	38326872	0.251455
Chr01_038326877	Chr01	38326877	0.251455
Chr01_038326885	Chr01	38326885	0.370127
Chr01_038448969	Chr01	38448969	0.0139222
Chr01_038448978	Chr01	38448978	0.295894
Chr01_038448980	Chr01	38448980	0.00788977
Chr01_038448981	Chr01	38448981	0.374267
Chr01_038449002	Chr01	38449002	0.0893771
Chr01_038449007	Chr01	38449007	0.0893771
Chr01_038449018	Chr01	38449018	0.358403
Chr01_038654842	Chr01	38654842	0.20813
Chr01_038708474	Chr01	38708474	0.244743
Chr01_038708501	Chr01	38708501	0.230431
Chr01_038845927	Chr01	38845927	0.198714
Chr01_038845934	Chr01	38845934	0.351906
Chr01_038973501	Chr01	38973501	0.245702
Chr01_038973509	Chr01	38973509	0.201671
Chr01_038973527	Chr01	38973527	0.201671
Chr01_038973535	Chr01	38973535	0.201671
Chr01_039273585	Chr01	39273585	0.315912
Chr01_039273586	Chr01	39273586	0.228316
Chr01_039336569	Chr01	39336569	0.374551
Chr01_039685984	Chr01	39685984	0.267392
Chr01_039885771	Chr01	39885771	0.230462
Chr01_040139962	Chr01	40139962	0.102082
Chr01_040458366	Chr01	40458366	0.0827798
Chr01_040709847	Chr01	40709847	0.0360215
Chr01_040976765	Chr01	40976765	0.163003
Chr01_041301987	Chr01	41301987	0.366172
Chr01_041301997	Chr01	41301997	0.374865
Chr01_041494440	Chr01	41494440	0.0749601
Chr01_041837740	Chr01	41837740	0.167832
Chr01_041837776	Chr01	41837776	0.289512
Chr01_042067598	Chr01	42067598	0.355703
Chr01_042067646	Chr01	42067646	0.239166
Chr01_042395782	Chr01	42395782	0.242653
Chr01_042680584	Chr01	42680584	0.125948
Chr01_042913514	Chr01	42913514	0.117771
Chr01_042913520	Chr01	42913520	0.350413
Chr01_043199550	Chr01	43199550	0.167881
Chr01_043199565	Chr01	43199565	0.0073746
Chr01_043199580	Chr01	43199580	0.1717
Chr01_043463331	Chr01	43463331	0.349394
Chr01_043675347	Chr01	43675347	0.133096
Chr01_043675383	Chr01	43675383	0.068132
Chr01_043675395	Chr01	43675395	0.0852759
Chr01_043956232	Chr01	43956232	0.374094
Chr01_043956241	Chr01	43956241	0.240368
Chr01_043956243	Chr01	43956243	0.0516604
Chr01_043956251	Chr01	43956251	0.0516604
Chr01_043956254	Chr01	43956254	0.0516604
Chr01_043956262	Chr01	43956262	0.302556
Chr01_044154674	Chr01	44154674	0.369097
Chr01_044154704	Chr01	44154704	0.369184
Chr01_044154707	Chr01	44154707	0.241357
Chr01_044343448	Chr01	44343448	0.0871207
Chr01_044343469	Chr01	44343469	0.0319693
Chr01_044376753	Chr01	44376753	0.325058
Chr01_044376769	Chr01	44376769	0.355302
Chr01_044430503	Chr01	44430503	0.374565
Chr01_044430513	Chr01	44430513	0.102658
Chr01_044430514	Chr01	44430514	0.102658
Chr01_044430529	Chr01	44430529	0.0366698
Chr01_044430537	Chr01	44430537	0.102658
Chr01_044786796	Chr01	44786796	0.0146142
Chr01_044786830	Chr01	44786830	0.124696
Chr01_044786844	Chr01	44786844	0.374096
Chr01_045086546	Chr01	45086546	0.234252
Chr01_045086573	Chr01	45086573	0.311536
Chr01_045086579	Chr01	45086579	0.120783
Chr01_045420511	Chr01	45420511	0.0837544
Chr01_045420535	Chr01	45420535	0.0378746
Chr01_045420543	Chr01	45420543	0.00693908
Chr01_045420546	Chr01	45420546	0.0113741
Chr01_045774254	Chr01	45774254	0.372677
Chr01_045774264	Chr01	45774264	0.101835
Chr01_045774273	Chr01	45774273	0.149595
Chr01_045834200	Chr01	45834200	0.296331
Chr01_045834214	Chr01	45834214	0.069556
Chr01_046096785	Chr01	46096785	0.081456
Chr01_046096795	Chr01	46096795	0.305816
Chr01_046096808	Chr01	46096808	0.081456
Chr01_046096813	Chr01	46096813	0.081456
Chr01_046096816	Chr01	46096816	0.160807
Chr01_046579688	Chr01	46579688	0.30514
Chr01_046579710	Chr01	46579710	0.109754
Chr01_046579712	Chr01	46579712	0.30514
Chr01_046579713	Chr01	46579713	0.100973
Chr01_046597951	Chr01	46597951	0.0515411
Chr01_046597956	Chr01	46597956	0.0916955
Chr01_046597969	Chr01	46597969	0.196226
Chr01_046597981	Chr01	46597981	0.106967
Chr01_046599768	Chr01	46599768	0.353457
Chr01_046599817	Chr01	46599817	0.197066
Chr01_046757143	Chr01	46757143	0.311624
Chr01_046893765	Chr01	46893765	0.368114
Chr01_046893772	Chr01	46893772	0.211295
Chr01_046893778	Chr01	46893778	0.172642
Chr01_047259213	Chr01	47259213	0.113628
Chr01_047259221	Chr01	47259221	0.0213976
Chr01_047500535	Chr01	47500535	0.299486
Chr01_047811090	Chr01	47811090	0.0440555
Chr01_048099907	Chr01	48099907	0.0757457
Chr01_048099914	Chr01	48099914	0.103229
Chr01_048099931	Chr01	48099931	0.358779
Chr01_048398449	Chr01	48398449	0.365803
Chr01_048637491	Chr01	48637491	0.000978952
Chr01_048916769	Chr01	48916769	0.214438
Chr01_049202898	Chr01	49202898	0.0302886
Chr01_049442378	Chr01	49442378	0.374966
Chr01_049757205	Chr01	49757205	0.0604689
Chr01_049757230	Chr01	49757230	0.0604689
Chr01_049757242	Chr01	49757242	0.302757
Chr01_050035179	Chr01	50035179	0.366009
Chr01_050281701	Chr01	50281701	0.280798
Chr01_050393183	Chr01	50393183	0.0492772
Chr01_050393186	Chr01	50393186	0.0478757
Chr01_050439196	Chr01	50439196	0.289643
Chr01_050439208	Chr01	50439208	0.0287688
Chr01_050669589	Chr01	50669589	0.0307532
Chr01_050669601	Chr01	50669601	0.145297
Chr01_050847630	Chr01	50847630	0.173032
Chr01_050847668	Chr01	50847668	0.180053
Chr01_051113958	Chr01	51113958	0.00634343
Chr01_051113969	Chr01	51113969	0.0104004
Chr01_051113990	Chr01	51113990	0.300342
Chr01_051403822	Chr01	51403822	0.298296
Chr01_051679505	Chr01	51679505	0.330515
Chr01_051679514	Chr01	51679514	0.177796
Chr01_051679517	Chr01	51679517	0.177796
Chr01_051679520	Chr01	51679520	0.177796
Chr01_051679529	Chr01	51679529	0.177796
Chr01_051905609	Chr01	51905609	0.0388125
Chr01_051905637	Chr01	51905637	0.358552
Chr01_051905640	Chr01	51905640	0.00266725
Chr01_051905644	Chr01	51905644	0.363722
Chr01_051905651	Chr01	51905651	0.067628
Chr01_051905656	Chr01	51905656	0.358552
Chr01_052222347	Chr01	52222347	0.173476
Chr01_052222373	Chr01	52222373	0.341196
Chr01_052508664	Chr01	52508664	0.347118
Chr01_052508671	Chr01	52508671	0.123516
Chr01_052508673	Chr01	52508673	0.20407
Chr01_052508675	Chr01	52508675	0.320767
Chr01_052508683	Chr01	52508683	0.109293
Chr01_052508686	Chr01	52508686	0.20407
Chr01_052508702	Chr01	52508702	0.109293
Chr01_052508705	Chr01	52508705	0.193341
Chr01_052763978	Chr01	52763978	0.162198
Chr01_052763999	Chr01	52763999	0.273629
Chr01_053057770	Chr01	53057770	0.337958
Chr01_053322530	Chr01	53322530	0.0806601
Chr01_053568551	Chr01	53568551	0.298256
Chr01_053568558	Chr01	53568558	0.323541
Chr01_053568574	Chr01	53568574	0.212871
Chr01_053854747	Chr01	53854747	0.000595947
Chr01_054120860	Chr01	54120860	0.123236
Chr01_054120877	Chr01	54120877	0.0793057
Chr01_054120878	Chr01	54120878	0.290324
Chr01_054375177	Chr01	54375177	0.304463
Chr01_054375198	Chr01	54375198	0.305972
Chr01_054752374	Chr01	54752374	0.308013
Chr01_054971901	Chr01	54971901	0.258609
Chr01_054971912	Chr01	54971912	0.0706866
Chr01_054971932	Chr01	54971932	0.257449
Chr01_054971935	Chr01	54971935	0.358673
Chr01_055276344	Chr01	55276344	0.157726
Chr01_055497567	Chr01	55497567	0.270525
Chr01_055497585	Chr01	55497585	0.270525
Chr01_055497609	Chr01	55497609	0.192392
Chr01_055497610	Chr01	55497610	0.15977
Chr01_055772612	Chr01	55772612	0.198478
Chr01_056121298	Chr01	56121298	0.211315
Chr01_056121299	Chr01	56121299	0.100955
Chr01_056121302	Chr01	56121302	0.172947
Chr01_056304721	Chr01	56304721	0.3696
Chr01_056563683	Chr01	56563683	0.0157734
Chr01_056563686	Chr01	56563686	0.0157734
Chr01_056563697	Chr01	56563697	0.0157734
Chr01_056563699	Chr01	56563699	0.269993
Chr01_056563710	Chr01	56563710	0.0157734
Chr01_056563713	Chr01	56563713	0.216543
Chr01_056563734	Chr01	56563734	0.0157734
Chr01_056563735	Chr01	56563735	0.0157734
Chr01_056563740	Chr01	56563740	0.0157734
Chr01_056854772	Chr01	56854772	0.00181253
Chr01_057075126	Chr01	57075126	0.319283
Chr01_057075131	Chr01	57075131	0.188102
Chr01_057075137	Chr01	57075137	0.120096
Chr01_057075153	Chr01	57075153	0.105398
Chr01_057417536	Chr01	57417536	0.023945
Chr01_057417549	Chr01	57417549	0.023945
Chr01_057699466	Chr01	57699466	0.251597
Chr01_058000182	Chr01	58000182	0.293762
Chr01_058000187	Chr01	58000187	0.0653487
Chr01_058280054	Chr01	58280054	0.0324617
Chr01_058280096	Chr01	58280096	0.0341962
Chr01_058280099	Chr01	58280099	0.300838
Chr01_058280101	Chr01	58280101	0.300838
Chr01_058280103	Chr01	58280103	0.332647
Chr01_058280107	Chr01	58280107	0.300838
Chr02_000248123	Chr02	248123	0.0238296
Chr02_000248138	Chr02	248138	0.259027
Chr02_000444969	Chr02	444969	0.116453
Chr02_000444991	Chr02	444991	0.232435
Chr02_000706498	Chr02	706498	0.225452
Chr02_000706511	Chr02	706511	0.138413
Chr02_001030948	Chr02	1030948	0.0485012
Chr02_001030970	Chr02	1030970	0.272306
Chr02_001366256	Chr02	1366256	0.238144
Chr02_001618616	Chr02	1618616	0.0100852
Chr02_002071822	Chr02	2071822	0.16345
Chr02_002071865	Chr02	2071865	0.0459599
Chr02_002071867	Chr02	2071867	0.0991536
Chr02_002334560	Chr02	2334560	0.153393
Chr02_002334583	Chr02	2334583	0.153393
Chr02_002334589	Chr02	2334589	0.153393
Chr02_002334595	Chr02	2334595	0.167841
Chr02_002334605	Chr02	2334605	0.153393
Chr02_002711126	Chr02	2711126	0.0934903
Chr02_002711129	Chr02	2711129	0.0297965
Chr02_002795402	Chr02	2795402	0.0480407
Chr02_002920496	Chr02	2920496	0.109658
Chr02_003043445	Chr02	3043445	0.141804
Chr02_003365230	Chr02	3365230	0.019829
Chr02_003417132	Chr02	3417132	0.171065
Chr02_003732518	Chr02	3732518	0.158056
Chr02_003732519	Chr02	3732519	0.185242
Chr02_004026250	Chr02	4026250	0.37011
Chr02_004026256	Chr02	4026256	0.147528
Chr02_004262593	Chr02	4262593	0.338144
Chr02_004262602	Chr02	4262602	0.170933
Chr02_004482048	Chr02	4482048	0.372564
Chr02_004482065	Chr02	4482065	0.18658
Chr02_004482074	Chr02	4482074	0.230635
Chr02_004766563	Chr02	4766563	0.290725
Chr02_004766599	Chr02	4766599	0.218196
Chr02_004858223	Chr02	4858223	0.300055
Chr02_005245496	Chr02	5245496	0.0312068
Chr02_005245510	Chr02	5245510	0.261347
Chr02_005325860	Chr02	5325860	0.00763448
Chr02_005325880	Chr02	5325880	0.028588
Chr02_005367873	Chr02	5367873	0.226186
Chr02_005367890	Chr02	5367890	0.0762173
Chr02_005367892	Chr02	5367892	0.226186
Chr02_005367898	Chr02	5367898	0.283294
Chr02_005902897	Chr02	5902897	0.271374
Chr02_005902918	Chr02	5902918	0.309961
Chr02_006252447	Chr02	6252447	0.128303
Chr02_006252494	Chr02	6252494	0.101646
Chr02_006252495	Chr02	6252495	0.177025
Chr02_006349048	Chr02	6349048	0.0882641
Chr02_006349069	Chr02	6349069	0.153163
Chr02_006665542	Chr02	6665542	0.255138
Chr02_006964087	Chr02	6964087	0.0447429
Chr02_006964104	Chr02	6964104	0.273399
Chr02_007284744	Chr02	7284744	0.0541226
Chr02_007284776	Chr02	7284776	0.051638
Chr02_007284781	Chr02	7284781	0.15182
Chr02_007284782	Chr02	7284782	0.363391
Chr02_007449323	Chr02	7449323	0.0638178
Chr02_007781895	Chr02	7781895	0.0236049
Chr02_007781899	Chr02	7781899	0.0682442
Chr02_007781909	Chr02	7781909	0.104934
Chr02_007781931	Chr02	7781931	0.211095
Chr02_008100734	Chr02	8100734	0.283463
Chr02_008100769	Chr02	8100769	0.00556255
Chr02_008212763	Chr02	8212763	0.0834303
Chr02_008212798	Chr02	8212798	0.277492
Chr02_008678564	Chr02	8678564	0.0181145
Chr02_008678565	Chr02	8678565	0.0639279
Chr02_008678593	Chr02	8678593	0.0405914
Chr02_008689987	Chr02	8689987	0.208908
Chr02_008689994	Chr02	8689994	0.118297
Chr02_008690000	Chr02	8690000	0.0574774
Chr02_008690004	Chr02	8690004	0.208908
Chr02_008690024	Chr02	8690024	0.000853788
Chr02_008690025	Chr02	8690025	0.371092
Chr02_008751369	Chr02	8751369	0.195153
Chr02_008751395	Chr02	8751395	0.250074
Chr02_009270409	Chr02	9270409	0.298337
Chr02_009270424	Chr02	9270424	0.121114
Chr02_009428550	Chr02	9428550	0.0249767
Chr02_009428561	Chr02	9428561	0.0249767
Chr02_009428579	Chr02	9428579	0.176723
Chr02_009693699	Chr02	9693699	0.0978584
Chr02_009693735	Chr02	9693735	0.130223
Chr02_009907514	Chr02	9907514	0.134113
Chr02_009907523	Chr02	9907523	0.108168
Chr02_009907526	Chr02	9907526	0.304166
Chr02_010180603	Chr02	10180603	0.128511
Chr02_010180611	Chr02	10180611	0.147666
Chr02_010313121	Chr02	10313121	0.131356
Chr02_010313133	Chr02	10313133	0.302043
Chr02_010609156	Chr02	10609156	0.0333302
Chr02_010609197	Chr02	10609197	0.0022613
Chr02_010675219	Chr02	10675219	0.207224
Chr02_010716711	Chr02	10716711	0.0703693
Chr02_010716713	Chr02	10716713	0.181178
Chr02_011103719	Chr02	11103719	0.11986
Chr02_011152997	Chr02	11152997	0.150656
Chr02_011153012	Chr02	11153012	0.0923685
Chr02_011153022	Chr02	11153022	0.238432
Chr02_011153024	Chr02	11153024	0.374849
Chr02_011455049	Chr02	11455049	0.0124622
Chr02_011455082	Chr02	11455082	0.359976
Chr02_011455083	Chr02	11455083	0.135651
Chr02_011614155	Chr02	11614155	0.188719
Chr02_011614156	Chr02	11614156	0.188719
Chr02_011614178	Chr02	11614178	0.000741564
Chr02_011614198	Chr02	11614198	0.323918
Chr02_011635739	Chr02	11635739	0.29236
Chr02_011635766	Chr02	11635766	0.146183
Chr02_011690573	Chr02	11690573	0.274035
Chr02_011690591	Chr02	11690591	0.0952019
Chr02_011690598	Chr02	11690598	0.303548
Chr02_012009257	Chr02	12009257	0.0420542
Chr02_012009305	Chr02	12009305	0.374411
Chr02_012054748	Chr02	12054748	0.100221
Chr02_012054764	Chr02	12054764	0.106932
Chr02_012404771	Chr02	12404771	0.0390971
Chr02_012789118	Chr02	12789118	0.122983
Chr02_012878463	Chr02	12878463	0.162472
Chr02_012878464	Chr02	12878464	0.162472
Chr02_012878467	Chr02	12878467	0.162472
Chr02_012878499	Chr02	12878499	0.371813
Chr02_013036010	Chr02	13036010	0.358714
Chr02_013080119	Chr02	13080119	0.339975
Chr02_013516854	Chr02	13516854	0.372163
Chr02_013516860	Chr02	13516860	0.00813739
Chr02_013516861	Chr02	13516861	0.293762
Chr02_013627617	Chr02	13627617	0.307057
Chr02_013627621	Chr02	13627621	0.132844
Chr02_013627627	Chr02	13627627	0.105068
Chr02_013627637	Chr02	13627637	0.132844
Chr02_013627658	Chr02	13627658	0.180541
Chr02_013676721	Chr02	13676721	0.0156622
Chr02_013676722	Chr02	13676722	0.0136378
Chr02_013676726	Chr02	13676726	0.00720895
Chr02_013676743	Chr02	13676743	0.0837282
Chr02_013687030	Chr02	13687030	0.204369
Chr02_013687034	Chr02	13687034	0.320665
Chr02_013739681	Chr02	13739681	0.195923
Chr02_013739717	Chr02	13739717	0.239957
Chr02_015016072	Chr02	15016072	0.0545227
Chr02_015016109	Chr02	15016109	0.106852
Chr02_015227405	Chr02	15227405	0.120953
Chr02_015476783	Chr02	15476783	0.239013
Chr02_015476834	Chr02	15476834	0.0997252
Chr02_015503739	Chr02	15503739	0.107443
Chr02_015503754	Chr02	15503754	0.172612
Chr02_015503760	Chr02	15503760	0.31838
Chr02_015503766	Chr02	15503766	0.366398
Chr02_015563793	Chr02	15563793	0.0966901
Chr02_015910780	Chr02	15910780	0.0799984
Chr02_015910794	Chr02	15910794	0.280097
Chr02_015910820	Chr02	15910820	0.123368
Chr02_016218680	Chr02	16218680	0.120993
Chr02_016218683	Chr02	16218683	0.135839
Chr02_016574759	Chr02	16574759	0.199957
Chr02_016574769	Chr02	16574769	0.10472
Chr02_016831168	Chr02	16831168	0.22598
Chr02_016831195	Chr02	16831195	0.250866
Chr02_016849927	Chr02	16849927	0.141186
Chr02_017648991	Chr02	17648991	0.156033
Chr02_017649017	Chr02	17649017	0.310255
Chr02_017755512	Chr02	17755512	0.168834
Chr02_017865408	Chr02	17865408	0.253512
Chr02_018189065	Chr02	18189065	0.153714
Chr02_018411386	Chr02	18411386	0.187362
Chr02_018635341	Chr02	18635341	0.0821397
Chr02_018635351	Chr02	18635351	0.28939
Chr02_018635373	Chr02	18635373	0.373632
Chr02_018767874	Chr02	18767874	0.0833484
Chr02_019560733	Chr02	19560733	0.103161
Chr02_019560763	Chr02	19560763	0.000855615
Chr02_019689324	Chr02	19689324	0.0329499
Chr02_019689357	Chr02	19689357	0.31729
Chr02_019784743	Chr02	19784743	0.282034
Chr02_019982062	Chr02	19982062	0.0771297
Chr02_019982107	Chr02	19982107	0.358521
Chr02_019982110	Chr02	19982110	0.36322
Chr02_020275443	Chr02	20275443	0.0953877
Chr02_020275446	Chr02	20275446	0.0953877
Chr02_020275491	Chr02	20275491	0.32711
Chr02_020614410	Chr02	20614410	0.128606
Chr02_020860724	Chr02	20860724	0.292972
Chr02_020860727	Chr02	20860727	0.0809729
Chr02_020860746	Chr02	20860746	0.292972
Chr02_020860747	Chr02	20860747	0.32
Chr02_020860750	Chr02	20860750	0.370983
Chr02_020860765	Chr02	20860765	0.233151
Chr02_020860767	Chr02	20860767	0.233151
Chr02_021089470	Chr02	21089470	0.259261
Chr02_021089486	Chr02	21089486	0.33051
Chr02_021089500	Chr02	21089500	0.208828
Chr02_021452505	Chr02	21452505	0.369026
Chr02_021590729	Chr02	21590729	0.0628712
Chr02_021590741	Chr02	21590741	0.0628712
Chr02_021590743	Chr02	21590743	0.0628712
Chr02_021590747	Chr02	21590747	0.0628712
Chr02_021590753	Chr02	21590753	0.108227
Chr02_021590754	Chr02	21590754	0.0628712
Chr02_021590760	Chr02	21590760	0.0628712
Chr02_021590766	Chr02	21590766	0.0628712
Chr02_021595905	Chr02	21595905	0.279317
Chr02_021595937	Chr02	21595937	0.0978416
Chr02_021685198	Chr02	21685198	0.116045
Chr02_021685210	Chr02	21685210	0.0604562
Chr02_021685227	Chr02	21685227	0.223754
Chr02_021685267	Chr02	21685267	0.1846
Chr02_021685293	Chr02	21685293	0.314879
Chr02_022073718	Chr02	22073718	0.207486
Chr02_022337829	Chr02	22337829	0.110677
Chr02_022337830	Chr02	22337830	0.110961
Chr02_022693526	Chr02	22693526	0.373505
Chr02_022693589	Chr02	22693589	0.232738
Chr02_022693590	Chr02	22693590	0.232738
Chr02_022693594	Chr02	22693594	0.102602
Chr02_022775634	Chr02	22775634	0.153937
Chr02_022775670	Chr02	22775670	0.22183
Chr02_022894059	Chr02	22894059	0.136275
Chr02_022894061	Chr02	22894061	0.217055
Chr02_022894086	Chr02	22894086	0.308335
Chr02_023195351	Chr02	23195351	0.015043
Chr02_023195357	Chr02	23195357	0.00658329
Chr02_023195362	Chr02	23195362	0.132303
Chr02_023200395	Chr02	23200395	0.175929
Chr02_023200417	Chr02	23200417	0.175156
Chr02_023334729	Chr02	23334729	0.358943
Chr02_023334733	Chr02	23334733	0.304085
Chr02_023334751	Chr02	23334751	0.119431
Chr02_023543264	Chr02	23543264	0.132736
Chr02_023716527	Chr02	23716527	0.0644009
Chr02_024088328	Chr02	24088328	0.0251949
Chr02_024088334	Chr02	24088334	0.26196
Chr02_024088343	Chr02	24088343	0.374951
Chr02_024088349	Chr02	24088349	0.168434
Chr02_024359551	Chr02	24359551	0.268568
Chr02_024630871	Chr02	24630871	0.350247
Chr02_024858571	Chr02	24858571	0.307848
Chr02_024947230	Chr02	24947230	0.161298
Chr02_025126305	Chr02	25126305	0.149437
Chr02_025126317	Chr02	25126317	0.283011
Chr02_025126336	Chr02	25126336	0.260726
Chr02_025246535	Chr02	25246535	0.106344
Chr02_025457866	Chr02	25457866	0.0910239
Chr02_025457905	Chr02	25457905	0.313466
Chr02_025457922	Chr02	25457922	0.0307171
Chr02_025800419	Chr02	25800419	0.237617
Chr02_025800430	Chr02	25800430	0.0212125
Chr02_025800439	Chr02	25800439	0.322038
Chr02_025800467	Chr02	25800467	0.0937888
Chr02_025957166	Chr02	25957166	0.374218
Chr02_025957168	Chr02	25957168	0.250645
Chr02_025957178	Chr02	25957178	0.295675
Chr02_026252885	Chr02	26252885	0.146456
Chr02_026252886	Chr02	26252886	0.216475
Chr02_026539793	Chr02	26539793	0.000311834
Chr02_026814964	Chr02	26814964	0.00232673
Chr02_026814991	Chr02	26814991	0.165478
Chr02_026884157	Chr02	26884157	0.119349
Chr02_026884164	Chr02	26884164	0.0452925
Chr02_027133426	Chr02	27133426	0.229087
Chr02_027218666	Chr02	27218666	0.119985
Chr02_027218681	Chr02	27218681	0.0687371
Chr02_027218689	Chr02	27218689	0.0687371
Chr02_027261378	Chr02	27261378	0.157486
Chr02_027495905	Chr02	27495905	0.273673
Chr02_027530997	Chr02	27530997	0.00194931
Chr02_027729214	Chr02	27729214	0.122667
Chr02_027729223	Chr02	27729223	0.341362
Chr02_027729224	Chr02	27729224	0.081649
Chr02_027931505	Chr02	27931505	0.168928
Chr02_027931530	Chr02	27931530	0.242377
Chr02_027931545	Chr02	27931545	0.278282
Chr02_028306238	Chr02	28306238	0.11637
Chr02_028386935	Chr02	28386935	0.254943
Chr02_028743498	Chr02	28743498	0.0990799
Chr02_028984391	Chr02	28984391	0.0891039
Chr02_028984414	Chr02	28984414	0.167257
Chr02_029290038	Chr02	29290038	0.00433209
Chr02_029620233	Chr02	29620233	0.100495
Chr02_029620234	Chr02	29620234	0.249447
Chr02_029620239	Chr02	29620239	0.0776533
Chr02_029620281	Chr02	29620281	0.284588
Chr02_029815305	Chr02	29815305	0.354801
Chr02_030069881	Chr02	30069881	0.0783639
Chr02_030069884	Chr02	30069884	0.110739
Chr02_030069906	Chr02	30069906	0.194806
Chr02_030069908	Chr02	30069908	0.101754
Chr02_030349523	Chr02	30349523	0.169216
Chr02_030349527	Chr02	30349527	0.169216
Chr02_030349528	Chr02	30349528	0.169216
Chr02_030349564	Chr02	30349564	0.202147
Chr02_030603659	Chr02	30603659	0.0802783
Chr02_030603682	Chr02	30603682	0.260424
Chr02_030603683	Chr02	30603683	0.0799429
Chr02_030821185	Chr02	30821185	0.295611
Chr02_030821186	Chr02	30821186	0.0786952
Chr02_030821211	Chr02	30821211	0.295611
Chr02_031052127	Chr02	31052127	0.151474
Chr02_031232831	Chr02	31232831	0.280381
Chr02_031232872	Chr02	31232872	0.175789
Chr02_031319805	Chr02	31319805	0.293673
Chr02_031319833	Chr02	31319833	0.293673
Chr02_031319836	Chr02	31319836	0.293673
Chr02_031319843	Chr02	31319843	0.345223
Chr02_031455693	Chr02	31455693	0.00981387
Chr02_031455720	Chr02	31455720	0.100402
Chr02_031701024	Chr02	31701024	0.347506
Chr02_031701061	Chr02	31701061	0.00136799
Chr02_031701074	Chr02	31701074	0.34775
Chr02_031875372	Chr02	31875372	0.0599312
Chr02_031875382	Chr02	31875382	0.169646
Chr02_031911967	Chr02	31911967	0.00170249
Chr02_031935912	Chr02	31935912	0.361715
Chr02_032419201	Chr02	32419201	0.297859
Chr02_032419236	Chr02	32419236	0.321934
Chr02_032531413	Chr02	32531413	0.0624254
Chr02_032531430	Chr02	32531430	0.0772861
Chr02_032795823	Chr02	32795823	0.0759752
Chr02_032795863	Chr02	32795863	0.356554
Chr02_033113276	Chr02	33113276	0.176166
Chr02_033113278	Chr02	33113278	0.354272
Chr02_033113289	Chr02	33113289	0.176166
Chr02_033348476	Chr02	33348476	0.360228
Chr02_033593849	Chr02	33593849	0.373154
Chr02_033593851	Chr02	33593851	0.0888566
Chr02_033905430	Chr02	33905430	0.342486
Chr02_034161133	Chr02	34161133	0.304097
Chr02_034161163	Chr02	34161163	0.368151
Chr02_034161165	Chr02	34161165	0.182163
Chr02_034411589	Chr02	34411589	0.0078893
Chr02_034709055	Chr02	34709055	0.367815
Chr02_034709080	Chr02	34709080	0.14075
Chr02_034971295	Chr02	34971295	0.326781
Chr02_034971331	Chr02	34971331	0.00164706
Chr02_035194872	Chr02	35194872	0.151233
Chr02_035507553	Chr02	35507553	0.0650904
Chr02_035791333	Chr02	35791333	0.209057
Chr02_035791349	Chr02	35791349	0.164437
Chr02_036089997	Chr02	36089997	0.113702
Chr02_036388586	Chr02	36388586	0.204136
Chr02_036388632	Chr02	36388632	0.0185153
Chr02_036586626	Chr02	36586626	0.315787
Chr02_036586675	Chr02	36586675	0.0284856
Chr02_036948098	Chr02	36948098	0.345854
Chr02_036948117	Chr02	36948117	0.0755002
Chr02_036948139	Chr02	36948139	0.0763645
Chr02_037147445	Chr02	37147445	0.330262
Chr02_037431621	Chr02	37431621	0.258676
Chr02_037431623	Chr02	37431623	0.0609631
Chr02_037431631	Chr02	37431631	0.258676
Chr02_037431638	Chr02	37431638	0.0808693
Chr02_037431653	Chr02	37431653	0.0360552
Chr03_000247659	Chr03	247659	0.321628
Chr03_000856552	Chr03	856552	0.0909442
Chr03_000856556	Chr03	856556	0.00647648
Chr03_000856573	Chr03	856573	0.113061
Chr03_001133405	Chr03	1133405	0.0728573
Chr03_001133452	Chr03	1133452	0.139808
Chr03_001374495	Chr03	1374495	0.143644
Chr03_001374507	Chr03	1374507	0.20288
Chr03_001717910	Chr03	1717910	0.182101
Chr03_001717935	Chr03	1717935	0.273764
Chr03_001717949	Chr03	1717949	0.301264
Chr03_001830053	Chr03	1830053	0.250276
Chr03_001830103	Chr03	1830103	0.157676
Chr03_001910058	Chr03	1910058	0.0128263
Chr03_001910064	Chr03	1910064	0.0266042
Chr03_001910072	Chr03	1910072	0.0266042
Chr03_001910078	Chr03	1910078	0.0266042
Chr03_001910079	Chr03	1910079	0.20783
Chr03_001910081	Chr03	1910081	0.0855913
Chr03_001910087	Chr03	1910087	0.369175
Chr03_001910089	Chr03	1910089	0.0266042
Chr03_001910093	Chr03	1910093	0.0266042
Chr03_001910094	Chr03	1910094	0.149532
Chr03_002142185	Chr03	2142185	0.219059
Chr03_002228169	Chr03	2228169	0.0140738
Chr03_002228172	Chr03	2228172	0.0867401
Chr03_002427393	Chr03	2427393	0.364519
Chr03_002759499	Chr03	2759499	0.368177
Chr03_003074403	Chr03	3074403	0.0459533
Chr03_003074405	Chr03	3074405	0.142837
Chr03_003074418	Chr03	3074418	0.00843073
Chr03_003074430	Chr03	3074430	0.36411
Chr03_003074439	Chr03	3074439	0.36411
Chr03_003318512	Chr03	3318512	0.374558
Chr03_003318545	Chr03	3318545	0.103373
Chr03_003318553	Chr03	3318553	0.371676
Chr03_003571425	Chr03	3571425	0.284102
Chr03_003571455	Chr03	3571455	0.284307
Chr03_003895430	Chr03	3895430	0.111667
Chr03_003895445	Chr03	3895445	0.175651
Chr03_003895446	Chr03	3895446	0.153563
Chr03_003895447	Chr03	3895447	0.102362
Chr03_004110106	Chr03	4110106	0.257708
Chr03_004110147	Chr03	4110147	0.205391
Chr03_004400093	Chr03	4400093	0.285587
Chr03_004400099	Chr03	4400099	0.354054
Chr03_004400114	Chr03	4400114	0.132153
Chr03_004624553	Chr03	4624553	0.10718
Chr03_004624587	Chr03	4624587	0.370091
Chr03_004930627	Chr03	4930627	0.0981907
Chr03_004930641	Chr03	4930641	0.267251
Chr03_004930660	Chr03	4930660	0.267251
Chr03_005490257	Chr03	5490257	0.184193
Chr03_005490268	Chr03	5490268	0.147776
Chr03_005490282	Chr03	5490282	0.184193
Chr03_005490287	Chr03	5490287	0.184193
Chr03_005490288	Chr03	5490288	0.184193
Chr03_005717776	Chr03	5717776	0.259799
Chr03_005717794	Chr03	5717794	0.259799
Chr03_005717799	Chr03	5717799	0.259799
Chr03_005717801	Chr03	5717801	0.259799
Chr03_005717805	Chr03	5717805	0.0632789
Chr03_005717816	Chr03	5717816	0.307219
Chr03_005717818	Chr03	5717818	0.231149
Chr03_005816429	Chr03	5816429	0.177446
Chr03_006031222	Chr03	6031222	0.0634823
Chr03_006031230	Chr03	6031230	0.358936
Chr03_006031260	Chr03	6031260	0.117992
Chr03_006126716	Chr03	6126716	0.285676
Chr03_006306629	Chr03	6306629	0.312734
Chr03_006587878	Chr03	6587878	0.22397
Chr03_006587882	Chr03	6587882	0.371508
Chr03_006587904	Chr03	6587904	0.22397
Chr03_006864209	Chr03	6864209	0.292849
Chr03_007130010	Chr03	7130010	0.0722232
Chr03_007303050	Chr03	7303050	0.0128666
Chr03_007303069	Chr03	7303069	0.100172
Chr03_007303072	Chr03	7303072	0.119376
Chr03_007303074	Chr03	7303074	0.239198
Chr03_007303080	Chr03	7303080	0.31595
Chr03_007409999	Chr03	7409999	0.257763
Chr03_007410002	Chr03	7410002	0.292978
Chr03_007410018	Chr03	7410018	0.37418
Chr03_007410042	Chr03	7410042	0.257763
Chr03_007551790	Chr03	7551790	0.364237
Chr03_007551804	Chr03	7551804	0.102208
Chr03_008091530	Chr03	8091530	0.149588
Chr03_008091549	Chr03	8091549	0.00214362
Chr03_008360896	Chr03	8360896	0.0819483
Chr03_008365164	Chr03	8365164	0.374736
Chr03_008495214	Chr03	8495214	0.226609
Chr03_008741211	Chr03	8741211	0.0256348
Chr03_008741240	Chr03	8741240	0.0256348
Chr03_008741247	Chr03	8741247	0.145161
Chr03_008741264	Chr03	8741264	0.177108
Chr03_009018926	Chr03	9018926	0.271663
Chr03_009018927	Chr03	9018927	0.162896
Chr03_009291381	Chr03	9291381	0.204032
Chr03_009291385	Chr03	9291385	0.353573
Chr03_009554270	Chr03	9554270	0.172444
Chr03_009878419	Chr03	9878419	0.368692
Chr03_010153236	Chr03	10153236	0.324683
Chr03_010153238	Chr03	10153238	0.0577404
Chr03_010343065	Chr03	10343065	0.0940587
Chr03_010343077	Chr03	10343077	0.30646
Chr03_010343083	Chr03	10343083	0.30646
Chr03_010482378	Chr03	10482378	0.0549678
Chr03_010482385	Chr03	10482385	0.341746
Chr03_010482397	Chr03	10482397	0.0843625
Chr03_010482416	Chr03	10482416	0.0843625
Chr03_010637086	Chr03	10637086	0.178226
Chr03_010760912	Chr03	10760912	0.127113
Chr03_010760938	Chr03	10760938	0.127113
Chr03_010760939	Chr03	10760939	0.262377
Chr03_010883574	Chr03	10883574	0.0774783
Chr03_010883623	Chr03	10883623	0.138709
Chr03_011102424	Chr03	11102424	0.352759
Chr03_011102454	Chr03	11102454	0.0903854
Chr03_011102465	Chr03	11102465	0.257565
Chr03_011342146	Chr03	11342146	0.0962719
Chr03_011342159	Chr03	11342159	0.129103
Chr03_011835977	Chr03	11835977	0.372536
Chr03_011835983	Chr03	11835983	0.110698
Chr03_011929643	Chr03	11929643	0.329678
Chr03_011929649	Chr03	11929649	0.290547
Chr03_012099854	Chr03	12099854	0.125899
Chr03_012205967	Chr03	12205967	0.276337
Chr03_012205994	Chr03	12205994	0.349662
Chr03_012205997	Chr03	12205997	0.371691
Chr03_012320244	Chr03	12320244	0.339478
Chr03_012320254	Chr03	12320254	0.297019
Chr03_012320281	Chr03	12320281	0.349128
Chr03_012320283	Chr03	12320283	0.297019
Chr03_012564299	Chr03	12564299	0.0498066
Chr03_012564304	Chr03	12564304	0.0174657
Chr03_012564305	Chr03	12564305	0.0174657
Chr03_012855980	Chr03	12855980	0.179927
Chr03_012856001	Chr03	12856001	0.292354
Chr03_012856004	Chr03	12856004	0.292354
Chr03_013103716	Chr03	13103716	0.367071
Chr03_013103734	Chr03	13103734	0.303304
Chr03_013103740	Chr03	13103740	0.126665
Chr03_013103750	Chr03	13103750	0.273052
Chr03_013103760	Chr03	13103760	0.279192
Chr03_013439816	Chr03	13439816	0.285924
Chr03_013439866	Chr03	13439866	0.0559947
Chr03_013590087	Chr03	13590087	0.186569
Chr03_013916810	Chr03	13916810	0.00668881
Chr03_013916820	Chr03	13916820	0.185193
Chr03_013916825	Chr03	13916825	0.0616597
Chr03_014145572	Chr03	14145572	0.34352
Chr03_014145577	Chr03	14145577	0.0585956
Chr03_014145585	Chr03	14145585	0.35131
Chr03_014145590	Chr03	14145590	0.0500186
Chr03_014145599	Chr03	14145599	0.341676
Chr03_014145601	Chr03	14145601	0.0500186
Chr03_014145609	Chr03	14145609	0.0505401
Chr03_014145613	Chr03	14145613	0.369559
Chr03_014647049	Chr03	14647049	0.265411
Chr03_014647050	Chr03	14647050	0.0498627
Chr03_014647054	Chr03	14647054	0.000249004
Chr03_014647073	Chr03	14647073	0.266652
Chr03_014647077	Chr03	14647077	0.266652
Chr03_014647090	Chr03	14647090	0.374989
Chr03_014651581	Chr03	14651581	0.360101
Chr03_014651582	Chr03	14651582	0.284312
Chr03_014923252	Chr03	14923252	0.143574
Chr03_014956020	Chr03	14956020	0.2117
Chr03_014956027	Chr03	14956027	0.0493817
Chr03_014956033	Chr03	14956033	0.19192
Chr03_014956038	Chr03	14956038	0.0557412
Chr03_014956043	Chr03	14956043	0.0350744
Chr03_014956044	Chr03	14956044	0.0335454
Chr03_014956053	Chr03	14956053	0.328717
Chr03_014956054	Chr03	14956054	0.328717
Chr03_014956056	Chr03	14956056	0.238695
Chr03_015049816	Chr03	15049816	0.0367837
Chr03_015655385	Chr03	15655385	0.119222
Chr03_015655387	Chr03	15655387	0.294114
Chr03_015878908	Chr03	15878908	0.294293
Chr03_015878917	Chr03	15878917	0.0708942
Chr03_016033174	Chr03	16033174	0.147417
Chr03_016033216	Chr03	16033216	0.146057
Chr03_016389170	Chr03	16389170	0.311936
Chr03_016645496	Chr03	16645496	0.278995
Chr03_016645502	Chr03	16645502	0.070658
Chr03_016686617	Chr03	16686617	0.345062
Chr03_016686667	Chr03	16686667	0.371832
Chr03_017083478	Chr03	17083478	0.0385729
Chr03_017083482	Chr03	17083482	0.0597661
Chr03_017083509	Chr03	17083509	0.188322
Chr03_017083516	Chr03	17083516	0.254636
Chr03_017083523	Chr03	17083523	0.305508
Chr03_017240115	Chr03	17240115	0.0857067
Chr03_017240116	Chr03	17240116	0.0553611
Chr03_017240133	Chr03	17240133	0.364638
Chr03_017240154	Chr03	17240154	0.36666
Chr03_017470984	Chr03	17470984	0.0440129
Chr03_017471006	Chr03	17471006	0.351326
Chr03_017697759	Chr03	17697759	0.308888
Chr03_017697791	Chr03	17697791	0.0960552
Chr03_018026295	Chr03	18026295	0.142829
Chr03_018275367	Chr03	18275367	0.0570948
Chr03_018597952	Chr03	18597952	0.200621
Chr03_018597953	Chr03	18597953	0.200621
Chr03_018597967	Chr03	18597967	0.146519
Chr03_018901851	Chr03	18901851	0.122136
Chr03_018901878	Chr03	18901878	0.148388
Chr03_019172986	Chr03	19172986	0.35552
Chr03_019424202	Chr03	19424202	0.153692
Chr03_019424209	Chr03	19424209	0.18487
Chr03_019727446	Chr03	19727446	0.302479
Chr03_019923733	Chr03	19923733	0.0154698
Chr03_019923735	Chr03	19923735	0.0124895
Chr03_019923750	Chr03	19923750	0.0229622
Chr03_020191839	Chr03	20191839	0.322657
Chr03_020191858	Chr03	20191858	0.266082
Chr03_020557806	Chr03	20557806	0.0422801
Chr03_020557828	Chr03	20557828	0.161699
Chr03_020825272	Chr03	20825272	0.184426
Chr03_020825293	Chr03	20825293	0.0575693
Chr03_020825296	Chr03	20825296	0.339658
Chr03_021113893	Chr03	21113893	0.323338
Chr03_021305602	Chr03	21305602	0.245783
Chr03_021497037	Chr03	21497037	0.0204257
Chr03_021540232	Chr03	21540232	0.29146
Chr03_021540256	Chr03	21540256	0.29146
Chr03_021540276	Chr03	21540276	0.322972
Chr03_021685339	Chr03	21685339	0.360532
Chr03_021685376	Chr03	21685376	0.0593159
Chr03_022008752	Chr03	22008752	0.231461
Chr03_022008755	Chr03	22008755	0.231461
Chr03_022008763	Chr03	22008763	0.231461
Chr03_022008772	Chr03	22008772	0.231461
Chr03_022008779	Chr03	22008779	0.255912
Chr03_022008800	Chr03	22008800	0.268236
Chr03_022125199	Chr03	22125199	0.277717
Chr03_022125233	Chr03	22125233	0.277717
Chr03_022125241	Chr03	22125241	0.356296
Chr03_022672518	Chr03	22672518	0.0811882
Chr03_022956690	Chr03	22956690	0.078049
Chr03_022956700	Chr03	22956700	0.114693
Chr03_022956716	Chr03	22956716	0.0601672
Chr03_022956745	Chr03	22956745	0.213195
Chr03_023113861	Chr03	23113861	0.288299
Chr03_023113862	Chr03	23113862	0.0864113
Chr03_023345974	Chr03	23345974	0.155304
Chr03_023539275	Chr03	23539275	0.152075
Chr03_023539280	Chr03	23539280	0.313725
Chr03_023756926	Chr03	23756926	0.241237
Chr03_023756929	Chr03	23756929	0.367489
Chr03_024032955	Chr03	24032955	0.374453
Chr03_024032974	Chr03	24032974	0.117228
Chr03_024032975	Chr03	24032975	0.117228
Chr03_024032994	Chr03	24032994	0.0510208
Chr03_024032995	Chr03	24032995	0.0510208
Chr03_024237562	Chr03	24237562	0.0998123
Chr03_024237565	Chr03	24237565	0.296835
Chr03_024237570	Chr03	24237570	0.0998123
Chr03_024496167	Chr03	24496167	0.126022
Chr03_024496180	Chr03	24496180	0.200621
Chr03_024496248	Chr03	24496248	0.149981
Chr03_024496270	Chr03	24496270	0.223639
Chr03_024496281	Chr03	24496281	0.185116
Chr03_024496285	Chr03	24496285	0.099291
Chr03_024635914	Chr03	24635914	0.337033
Chr03_024636674	Chr03	24636674	0.18461
Chr03_025170476	Chr03	25170476	0.0560394
Chr03_025170477	Chr03	25170477	0.0615631
Chr03_025170478	Chr03	25170478	0.0560394
Chr03_025170512	Chr03	25170512	0.29957
Chr03_025540050	Chr03	25540050	0.000986842
Chr03_025540078	Chr03	25540078	0.313476
Chr03_025591744	Chr03	25591744	0.371688
Chr03_025689105	Chr03	25689105	0.182383
Chr03_025689106	Chr03	25689106	0.167638
Chr03_025689140	Chr03	25689140	0.255079
Chr03_025777368	Chr03	25777368	0.169905
Chr03_026198363	Chr03	26198363	0.21956
Chr03_026247578	Chr03	26247578	0.292269
Chr03_026247584	Chr03	26247584	0.292269
Chr03_026247585	Chr03	26247585	0.210193
Chr03_026516833	Chr03	26516833	0.082323
Chr03_026516839	Chr03	26516839	0.117722
Chr03_026516851	Chr03	26516851	0.235873
Chr03_026825116	Chr03	26825116	0.119204
Chr03_026825157	Chr03	26825157	0.119204
Chr03_026825161	Chr03	26825161	0.0228965
Chr03_027014466	Chr03	27014466	0.308845
Chr03_027014482	Chr03	27014482	0.0506017
Chr03_027014503	Chr03	27014503	0.165084
Chr03_027321604	Chr03	27321604	0.140926
Chr03_027535671	Chr03	27535671	0.258551
Chr03_027535714	Chr03	27535714	0.0996784
Chr03_027772759	Chr03	27772759	0.276054
Chr03_028032317	Chr03	28032317	0.0486448
Chr03_028144736	Chr03	28144736	0.187051
Chr03_028144753	Chr03	28144753	0.100276
Chr03_028144763	Chr03	28144763	0.124881
Chr03_028144766	Chr03	28144766	0.0680421
Chr03_028297946	Chr03	28297946	0.339531
Chr03_028297948	Chr03	28297948	0.050225
Chr03_028447051	Chr03	28447051	0.281486
Chr03_028447057	Chr03	28447057	0.0500162
Chr03_028754869	Chr03	28754869	0.37433
Chr03_028754872	Chr03	28754872	0.0230754
Chr03_028857452	Chr03	28857452	0.10772
Chr03_028857460	Chr03	28857460	0.193839
Chr03_028857477	Chr03	28857477	0.10772
Chr03_028857478	Chr03	28857478	0.10772
Chr03_029088415	Chr03	29088415	0.116551
Chr03_029088455	Chr03	29088455	0.162305
Chr03_029132479	Chr03	29132479	0.0924674
Chr03_029132483	Chr03	29132483	0.0924674
Chr03_029132487	Chr03	29132487	0.032012
Chr03_029132494	Chr03	29132494	0.0926279
Chr03_029132499	Chr03	29132499	0.363157
Chr03_029266807	Chr03	29266807	0.0868951
Chr03_029440709	Chr03	29440709	0.289153
Chr03_029440735	Chr03	29440735	0.13273
Chr03_029799131	Chr03	29799131	0.252857
Chr03_029799139	Chr03	29799139	0.127224
Chr03_029799151	Chr03	29799151	0.303451
Chr03_030096399	Chr03	30096399	0.135477
Chr03_030202757	Chr03	30202757	0.160679
Chr03_030202794	Chr03	30202794	0.160679
Chr03_030202810	Chr03	30202810	0.00113895
Chr03_030202811	Chr03	30202811	0.160679
Chr03_030398998	Chr03	30398998	0.369452
Chr03_030547807	Chr03	30547807	0.314211
Chr03_030659697	Chr03	30659697	0.145392
Chr03_030659701	Chr03	30659701	0.0239125
Chr03_030659716	Chr03	30659716	0.283651
Chr03_030659725	Chr03	30659725	0.154581
Chr03_030739693	Chr03	30739693	0.36337
Chr03_030805475	Chr03	30805475	0.195237
Chr03_030805503	Chr03	30805503	0.373495
Chr03_030901178	Chr03	30901178	0.056328
Chr03_031155998	Chr03	31155998	0.071459
Chr03_031156015	Chr03	31156015	0.314205
Chr03_031156032	Chr03	31156032	0.0976836
Chr03_031411214	Chr03	31411214	0.000791139
Chr03_031759550	Chr03	31759550	0.3582
Chr03_031761155	Chr03	31761155	0.0576996
Chr03_031850665	Chr03	31850665	0.36334
Chr03_031883107	Chr03	31883107	0.0369241
Chr03_033407046	Chr03	33407046	0.0487348
Chr03_033407084	Chr03	33407084	0.367805
Chr03_033417495	Chr03	33417495	0.0398571
Chr03_033417549	Chr03	33417549	0.061127
Chr03_033453311	Chr03	33453311	0.00361661
Chr03_033591946	Chr03	33591946	0.267368
Chr03_033591947	Chr03	33591947	0.267368
Chr03_033591971	Chr03	33591971	0.169713
Chr03_033591986	Chr03	33591986	0.0990577
Chr03_033875690	Chr03	33875690	0.13875
Chr03_033875694	Chr03	33875694	0.225166
Chr03_033875697	Chr03	33875697	0.225166
Chr03_033875740	Chr03	33875740	0.12512
Chr03_034146249	Chr03	34146249	0.256994
Chr03_034195554	Chr03	34195554	0.0244739
Chr03_034195555	Chr03	34195555	0.137104
Chr03_034195573	Chr03	34195573	0.0731042
Chr03_034195587	Chr03	34195587	0.137104
Chr03_034245976	Chr03	34245976	0.36642
Chr03_034245979	Chr03	34245979	0.0398355
Chr03_034245989	Chr03	34245989	0.0275979
Chr03_034246011	Chr03	34246011	0.0909894
Chr03_034246017	Chr03	34246017	0.0373813
Chr03_034732350	Chr03	34732350	0.249551
Chr03_034732356	Chr03	34732356	0.249551
Chr03_034732382	Chr03	34732382	0.249551
Chr03_034732391	Chr03	34732391	0.0105375
Chr03_035030991	Chr03	35030991	0.139403
Chr03_035030997	Chr03	35030997	0.139403
Chr03_035031005	Chr03	35031005	0.127912
Chr03_035224984	Chr03	35224984	0.0764399
Chr03_035224996	Chr03	35224996	0.361743
Chr03_035579978	Chr03	35579978	0.225011
Chr03_035579984	Chr03	35579984	0.0875982
Chr03_035894610	Chr03	35894610	0.000204061
Chr03_036112648	Chr03	36112648	0.351096
Chr03_036112682	Chr03	36112682	0.284332
Chr03_036240121	Chr03	36240121	0.0610476
Chr03_036492589	Chr03	36492589	0.297162
Chr03_036492613	Chr03	36492613	0.0284523
Chr03_036492616	Chr03	36492616	0.0284523
Chr03_036502246	Chr03	36502246	0.373469
Chr03_036502247	Chr03	36502247	0.118475
Chr03_036502270	Chr03	36502270	0.374432
Chr03_036502272	Chr03	36502272	0.374432
Chr03_036502274	Chr03	36502274	0.374432
Chr03_036502276	Chr03	36502276	0.374432
Chr03_036502277	Chr03	36502277	0.374432
Chr03_036502281	Chr03	36502281	0.150349
Chr03_036502285	Chr03	36502285	0.374492
Chr03_036502286	Chr03	36502286	0.0206535
Chr03_036502288	Chr03	36502288	0.186766
Chr03_036502294	Chr03	36502294	0.374492
Chr03_036502295	Chr03	36502295	0.00259739
Chr03_037143675	Chr03	37143675	0.0699317
Chr03_037143680	Chr03	37143680	0.315956
Chr03_037399438	Chr03	37399438	0.10573
Chr03_037399455	Chr03	37399455	0.0824601
Chr03_037399479	Chr03	37399479	0.226572
Chr03_037653343	Chr03	37653343	0.0421545
Chr03_037787574	Chr03	37787574	0.152195
Chr03_037787595	Chr03	37787595	0.114098
Chr03_037787602	Chr03	37787602	0.370457
Chr03_037787612	Chr03	37787612	0.114098
Chr03_037787620	Chr03	37787620	0.114098
Chr03_037866439	Chr03	37866439	0.0430803
Chr03_037866455	Chr03	37866455	0.0144964
Chr03_037866456	Chr03	37866456	0.0144964
Chr03_037866474	Chr03	37866474	0.107786
Chr03_037866475	Chr03	37866475	0.0144964
Chr03_038073096	Chr03	38073096	0.00699895
Chr03_038378849	Chr03	38378849	0.14468
Chr03_038378855	Chr03	38378855	0.0484979
Chr03_038474077	Chr03	38474077	0.316985
Chr03_038474086	Chr03	38474086	0.238438
Chr03_038784401	Chr03	38784401	0.121903
Chr03_038784419	Chr03	38784419	0.121903
Chr03_038784428	Chr03	38784428	0.11391
Chr03_038927741	Chr03	38927741	0.356638
Chr03_038927751	Chr03	38927751	0.221208
Chr03_038927752	Chr03	38927752	0.30392
Chr03_038927779	Chr03	38927779	0.221561
Chr03_039551147	Chr03	39551147	0.0746177
Chr03_039551188	Chr03	39551188	0.0711941
Chr03_039565310	Chr03	39565310	0.209628
Chr03_039565311	Chr03	39565311	0.333373
Chr03_039845988	Chr03	39845988	0.0793783
Chr03_040089266	Chr03	40089266	0.27977
Chr03_040089287	Chr03	40089287	0.0300295
Chr03_040428464	Chr03	40428464	0.373444
Chr03_040625589	Chr03	40625589	0.0647313
Chr03_040625595	Chr03	40625595	0.252745
Chr03_040973374	Chr03	40973374	0.233766
Chr03_040973386	Chr03	40973386	0.067022
Chr03_041220792	Chr03	41220792	0.123016
Chr03_041523945	Chr03	41523945	0.374249
Chr03_041523956	Chr03	41523956	0.0643134
Chr03_041523963	Chr03	41523963	0.0643134
Chr03_041523992	Chr03	41523992	0.240138
Chr03_041847118	Chr03	41847118	0.204286
Chr03_041847136	Chr03	41847136	0.247108
Chr03_042061368	Chr03	42061368	0.0446455
Chr03_042061414	Chr03	42061414	0.359729
Chr03_042191193	Chr03	42191193	0.374838
Chr03_042231131	Chr03	42231131	0.112747
Chr03_042864737	Chr03	42864737	0.107769
Chr03_042870314	Chr03	42870314	0.00516789
Chr03_042895199	Chr03	42895199	0.218129
Chr03_042895216	Chr03	42895216	0.218489
Chr03_043141259	Chr03	43141259	0.36351
Chr03_043370178	Chr03	43370178	0.0242507
Chr03_043370199	Chr03	43370199	0.141636
Chr03_043649204	Chr03	43649204	0.33458
Chr03_043879843	Chr03	43879843	0.158264
Chr03_043879882	Chr03	43879882	0.158578
Chr03_044218354	Chr03	44218354	0.0960659
Chr03_044486641	Chr03	44486641	0.37128
Chr03_044803751	Chr03	44803751	0.040066
Chr03_044803770	Chr03	44803770	0.0736088
Chr03_044803790	Chr03	44803790	0.0365276
Chr03_044803800	Chr03	44803800	0.363599
Chr03_044964893	Chr03	44964893	0.176505
Chr03_044964895	Chr03	44964895	0.0903444
Chr03_044968877	Chr03	44968877	0.279572
Chr03_044968892	Chr03	44968892	0.0527029
Chr03_045131234	Chr03	45131234	0.117987
Chr03_045131237	Chr03	45131237	0.000613403
Chr03_045131267	Chr03	45131267	0.184624
Chr03_045359182	Chr03	45359182	0.0302116
Chr03_045359185	Chr03	45359185	0.0315745
Chr03_045571227	Chr03	45571227	0.0615985
Chr03_045571242	Chr03	45571242	0.0615985
Chr03_045571263	Chr03	45571263	0.10119
Chr03_045836301	Chr03	45836301	0.36121
Chr03_045836320	Chr03	45836320	0.101806
Chr03_045836329	Chr03	45836329	0.102694
Chr03_045836330	Chr03	45836330	0.102694
Chr03_046121902	Chr03	46121902	0.0956889
Chr03_046121903	Chr03	46121903	0.033629
Chr03_046121910	Chr03	46121910	0.359855
Chr03_046121932	Chr03	46121932	0.0520672
Chr03_046359919	Chr03	46359919	0.248314
Chr03_046359938	Chr03	46359938	0.142249
Chr03_046612153	Chr03	46612153	0.162042
Chr03_046612161	Chr03	46612161	0.355297
Chr03_046965473	Chr03	46965473	0.0187346
Chr03_047249281	Chr03	47249281	0.0345937
Chr03_047496093	Chr03	47496093	0.313653
Chr03_047638114	Chr03	47638114	0.0471155
Chr03_048009050	Chr03	48009050	0.148921
Chr03_048009062	Chr03	48009062	0.192428
Chr03_048285362	Chr03	48285362	0.340855
Chr03_048285396	Chr03	48285396	0.0191864
Chr03_048449425	Chr03	48449425	0.297875
Chr03_048449441	Chr03	48449441	0.000466636
Chr03_048720277	Chr03	48720277	0.0416322
Chr03_048720302	Chr03	48720302	0.0416322
Chr03_048720310	Chr03	48720310	0.240994
Chr03_049089494	Chr03	49089494	0.000316781
Chr03_049127562	Chr03	49127562	0.145789
Chr03_049170371	Chr03	49170371	0.175588
Chr03_049474525	Chr03	49474525	0.0747399
Chr03_049710811	Chr03	49710811	0.233533
Chr03_049710815	Chr03	49710815	0.0466807
Chr03_049925380	Chr03	49925380	0.332333
Chr03_049925430	Chr03	49925430	0.111138
Chr03_050149195	Chr03	50149195	0.0929561
Chr03_050149206	Chr03	50149206	0.054442
Chr03_050767245	Chr03	50767245	0.213046
Chr03_050767262	Chr03	50767262	0.374932
Chr03_051121303	Chr03	51121303	0.00127714
Chr03_051268318	Chr03	51268318	0.00811515
Chr03_051637571	Chr03	51637571	0.207994
Chr03_051773670	Chr03	51773670	0.00135608
Chr03_051941505	Chr03	51941505	0.173518
Chr03_051941515	Chr03	51941515	0.173518
Chr03_051941539	Chr03	51941539	0.0564713
Chr03_051941559	Chr03	51941559	0.173518
Chr03_052026093	Chr03	52026093	0.122676
Chr03_052163759	Chr03	52163759	0.106801
Chr03_052163770	Chr03	52163770	0.146899
Chr03_052163776	Chr03	52163776	0.373753
Chr04_000276369	Chr04	276369	0.301596
Chr04_000276374	Chr04	276374	0.301596
Chr04_000276384	Chr04	276384	0.301596
Chr04_000471425	Chr04	471425	0.105963
Chr04_000782010	Chr04	782010	0.129518
Chr04_001012405	Chr04	1012405	0.181952
Chr04_001380814	Chr04	1380814	0.171616
Chr04_001380838	Chr04	1380838	0.237357
Chr04_001380861	Chr04	1380861	0.0584706
Chr04_001617154	Chr04	1617154	0.0765052
Chr04_001617173	Chr04	1617173	0.0765052
Chr04_001617174	Chr04	1617174	0.0765052
Chr04_001617176	Chr04	1617176	0.279954
Chr04_001617192	Chr04	1617192	0.0765052
Chr04_001617203	Chr04	1617203	0.300401
Chr04_001942852	Chr04	1942852	0.0968619
Chr04_002243610	Chr04	2243610	0.080939
Chr04_002243613	Chr04	2243613	0.0131725
Chr04_002559477	Chr04	2559477	0.211146
Chr04_002559478	Chr04	2559478	0.310919
Chr04_002559479	Chr04	2559479	0.126015
Chr04_002915185	Chr04	2915185	0.291219
Chr04_003096058	Chr04	3096058	0.0846106
Chr04_003452722	Chr04	3452722	0.264885
Chr04_003452765	Chr04	3452765	0.103352
Chr04_003824201	Chr04	3824201	0.183394
Chr04_003824228	Chr04	3824228	0.0257029
Chr04_004048774	Chr04	4048774	0.337005
Chr04_004358095	Chr04	4358095	0.253108
Chr04_004358129	Chr04	4358129	0.0948855
Chr04_004358135	Chr04	4358135	0.253108
Chr04_004358147	Chr04	4358147	0.321237
Chr04_004666381	Chr04	4666381	0.0435072
Chr04_004666401	Chr04	4666401	0.0532175
Chr04_004666415	Chr04	4666415	0.221941
Chr04_004666417	Chr04	4666417	0.00159767
Chr04_004666419	Chr04	4666419	0.221941
Chr04_004666421	Chr04	4666421	0.221941
Chr04_004857409	Chr04	4857409	0.273649
Chr04_004857440	Chr04	4857440	0.00101893
Chr04_005487317	Chr04	5487317	0.344747
Chr04_005487319	Chr04	5487319	0.0691199
Chr04_005493344	Chr04	5493344	0.326804
Chr04_005493383	Chr04	5493383	0.078696
Chr04_005538022	Chr04	5538022	0.0102499
Chr04_005538030	Chr04	5538030	0.0332042
Chr04_005538041	Chr04	5538041	0.0332042
Chr04_005538048	Chr04	5538048	0.00909583
Chr04_005749697	Chr04	5749697	0.0215073
Chr04_005749706	Chr04	5749706	0.335092
Chr04_005749714	Chr04	5749714	0.359085
Chr04_005749717	Chr04	5749717	0.290712
Chr04_005749728	Chr04	5749728	0.249099
Chr04_005905020	Chr04	5905020	0.160596
Chr04_005905038	Chr04	5905038	0.0496351
Chr04_005905068	Chr04	5905068	0.152116
Chr04_006418692	Chr04	6418692	0.000710669
Chr04_006800349	Chr04	6800349	0.184911
Chr04_006800367	Chr04	6800367	0.31899
Chr04_006800503	Chr04	6800503	0.0419767
Chr04_006800530	Chr04	6800530	0.236567
Chr04_006841844	Chr04	6841844	0.0756067
Chr04_006841868	Chr04	6841868	0.297406
Chr04_006841874	Chr04	6841874	0.0218878
Chr04_006842041	Chr04	6842041	0.355705
Chr04_006846286	Chr04	6846286	0.351282
Chr04_006846297	Chr04	6846297	0.0690348
Chr04_006846310	Chr04	6846310	0.1244
Chr04_006846313	Chr04	6846313	0.372495
Chr04_006846458	Chr04	6846458	0.33172
Chr04_006854478	Chr04	6854478	0.268443
Chr04_006854481	Chr04	6854481	0.202011
Chr04_006854525	Chr04	6854525	0.374943
Chr04_006854609	Chr04	6854609	0.184308
Chr04_006854612	Chr04	6854612	0.184308
Chr04_006854633	Chr04	6854633	0.184308
Chr04_006854636	Chr04	6854636	0.189043
Chr04_006854645	Chr04	6854645	0.306857
Chr04_006854648	Chr04	6854648	0.184308
Chr04_006854655	Chr04	6854655	0.357693
Chr04_006854656	Chr04	6854656	0.184308
Chr04_006854657	Chr04	6854657	0.184308
Chr04_006861263	Chr04	6861263	0.036988
Chr04_006861310	Chr04	6861310	0.312293
Chr04_006861497	Chr04	6861497	0.137857
Chr04_006861532	Chr04	6861532	0.000648789
Chr04_006871894	Chr04	6871894	0.17485
Chr04_006871937	Chr04	6871937	0.15973
Chr04_006871945	Chr04	6871945	0.000199382
Chr04_006872157	Chr04	6872157	0.123065
Chr04_006872164	Chr04	6872164	0.251041
Chr04_006952776	Chr04	6952776	0.311687
Chr04_006952953	Chr04	6952953	0.347395
Chr04_006952965	Chr04	6952965	0.195733
Chr04_006952972	Chr04	6952972	0.330351
Chr04_006952999	Chr04	6952999	0.0952227
Chr04_006985468	Chr04	6985468	0.0108721
Chr04_006985491	Chr04	6985491	0.363656
Chr04_007161421	Chr04	7161421	0.283808
Chr04_007161426	Chr04	7161426	0.373727
Chr04_007161471	Chr04	7161471	0.000329083
Chr04_007271922	Chr04	7271922	0.0506167
Chr04_007454353	Chr04	7454353	0.151629
Chr04_007599676	Chr04	7599676	0.321214
Chr04_007599683	Chr04	7599683	0.329429
Chr04_007599709	Chr04	7599709	0.0537838
Chr04_007711456	Chr04	7711456	0.271891
Chr04_007711483	Chr04	7711483	0.153263
Chr04_007724043	Chr04	7724043	0.00128411
Chr04_008009085	Chr04	8009085	0.0397437
Chr04_008009091	Chr04	8009091	0.0397437
Chr04_008009122	Chr04	8009122	0.365926
Chr04_008245800	Chr04	8245800	0.374728
Chr04_008245813	Chr04	8245813	0.115321
Chr04_008570224	Chr04	8570224	0.360253
Chr04_008570235	Chr04	8570235	0.161529
Chr04_009112163	Chr04	9112163	0.178962
Chr04_009432644	Chr04	9432644	0.126368
Chr04_009432653	Chr04	9432653	0.323134
Chr04_009642626	Chr04	9642626	0.374992
Chr04_009642662	Chr04	9642662	0.172721
Chr04_010013808	Chr04	10013808	0.104908
Chr04_010316831	Chr04	10316831	0.0883131
Chr04_010316864	Chr04	10316864	0.114164
Chr04_010316881	Chr04	10316881	0.114164
Chr04_010506846	Chr04	10506846	0.367182
Chr04_010861696	Chr04	10861696	0.0280561
Chr04_010861699	Chr04	10861699	0.173454
Chr04_010861713	Chr04	10861713	0.168613
Chr04_010861718	Chr04	10861718	0.168613
Chr04_011210379	Chr04	11210379	0.151112
Chr04_011210384	Chr04	11210384	0.046387
Chr04_011210395	Chr04	11210395	0.046387
Chr04_011210397	Chr04	11210397	0.151112
Chr04_011210406	Chr04	11210406	0.326803
Chr04_011568010	Chr04	11568010	0.00561947
Chr04_011568052	Chr04	11568052	0.0239478
Chr04_011812723	Chr04	11812723	0.135624
Chr04_011812724	Chr04	11812724	0.00880064
Chr04_011812730	Chr04	11812730	0.135624
Chr04_011812731	Chr04	11812731	0.135624
Chr04_011812738	Chr04	11812738	0.135624
Chr04_011812741	Chr04	11812741	0.135624
Chr04_011812746	Chr04	11812746	0.135624
Chr04_011812747	Chr04	11812747	0.135624
Chr04_011812762	Chr04	11812762	0.0537557
Chr04_011812764	Chr04	11812764	0.135624
Chr04_011980595	Chr04	11980595	0.37489
Chr04_011980614	Chr04	11980614	0.0442229
Chr04_011988833	Chr04	11988833	0.148857
Chr04_011988837	Chr04	11988837	0.0913094
Chr04_011988841	Chr04	11988841	0.148857
Chr04_011988879	Chr04	11988879	0.149489
Chr04_011988880	Chr04	11988880	0.148857
Chr04_012392396	Chr04	12392396	0.372326
Chr04_012392427	Chr04	12392427	0.13123
Chr04_012669381	Chr04	12669381	0.246123
Chr04_012669413	Chr04	12669413	0.062358
Chr04_012669425	Chr04	12669425	0.280842
Chr04_012968544	Chr04	12968544	0.0951854
Chr04_012968581	Chr04	12968581	0.250346
Chr04_012968583	Chr04	12968583	0.250346
Chr04_012968584	Chr04	12968584	0.250346
Chr04_013303008	Chr04	13303008	0.0556756
Chr04_013303029	Chr04	13303029	0.186064
Chr04_013573093	Chr04	13573093	0.0372015
Chr04_013849876	Chr04	13849876	0.00065445
Chr04_014003951	Chr04	14003951	0.160768
Chr04_014141962	Chr04	14141962	0.0469752
Chr04_014476295	Chr04	14476295	0.116403
Chr04_014476328	Chr04	14476328	0.333847
Chr04_014504696	Chr04	14504696	0.207425
Chr04_014631385	Chr04	14631385	0.163212
Chr04_014631386	Chr04	14631386	0.163212
Chr04_014631405	Chr04	14631405	0.163212
Chr04_014631408	Chr04	14631408	0.24763
Chr04_014861188	Chr04	14861188	0.374081
Chr04_015003260	Chr04	15003260	0.194399
Chr04_015389297	Chr04	15389297	0.374986
Chr04_015397639	Chr04	15397639	0.240398
Chr04_015397642	Chr04	15397642	0.374283
Chr04_015397671	Chr04	15397671	0.240398
Chr04_015397681	Chr04	15397681	0.269061
Chr04_015675803	Chr04	15675803	0.0147498
Chr04_015675822	Chr04	15675822	0.0115103
Chr04_015675828	Chr04	15675828	0.0248659
Chr04_015894267	Chr04	15894267	0.0669889
Chr04_015894280	Chr04	15894280	0.30848
Chr04_016183078	Chr04	16183078	0.188237
Chr04_016549302	Chr04	16549302	0.0690533
Chr04_016815405	Chr04	16815405	0.26833
Chr04_017426783	Chr04	17426783	0.341144
Chr04_017426787	Chr04	17426787	0.341144
Chr04_017426801	Chr04	17426801	0.357492
Chr04_017426810	Chr04	17426810	0.341144
Chr04_017426812	Chr04	17426812	0.341144
Chr04_017784514	Chr04	17784514	0.209716
Chr04_017784523	Chr04	17784523	0.0275623
Chr04_017784553	Chr04	17784553	0.279464
Chr04_018011840	Chr04	18011840	0.136085
Chr04_018202110	Chr04	18202110	0.0645625
Chr04_018411425	Chr04	18411425	0.0528418
Chr04_018411455	Chr04	18411455	0.271958
Chr04_018877143	Chr04	18877143	0.307461
Chr04_018877171	Chr04	18877171	0.0939624
Chr04_018877172	Chr04	18877172	0.0939624
Chr04_018877192	Chr04	18877192	0.315309
Chr04_018877196	Chr04	18877196	0.281513
Chr04_019260354	Chr04	19260354	0.144528
Chr04_019260365	Chr04	19260365	0.195493
Chr04_019386467	Chr04	19386467	0.237605
Chr04_019386501	Chr04	19386501	0.254482
Chr04_019623797	Chr04	19623797	0.211591
Chr04_019647238	Chr04	19647238	0.363217
Chr04_019647241	Chr04	19647241	0.363217
Chr04_019647264	Chr04	19647264	0.0590125
Chr04_019647265	Chr04	19647265	0.363217
Chr04_019647270	Chr04	19647270	0.363217
Chr04_019647280	Chr04	19647280	0.374733
Chr04_019647293	Chr04	19647293	0.314388
Chr04_019764289	Chr04	19764289	0.124305
Chr04_020102146	Chr04	20102146	0.339534
Chr04_020102178	Chr04	20102178	0.339534
Chr04_020102189	Chr04	20102189	0.339897
Chr04_020135603	Chr04	20135603	0.373892
Chr04_020135619	Chr04	20135619	0.318329
Chr04_020135630	Chr04	20135630	0.311313
Chr04_020135637	Chr04	20135637	0.103074
Chr04_020215713	Chr04	20215713	0.347012
Chr04_020361891	Chr04	20361891	0.272066
Chr04_020738827	Chr04	20738827	0.277448
Chr04_021107504	Chr04	21107504	0.267734
Chr04_021107536	Chr04	21107536	0.266564
Chr04_021578220	Chr04	21578220	0.358906
Chr04_021951864	Chr04	21951864	0.100189
Chr04_022199140	Chr04	22199140	0.0424377
Chr04_022199171	Chr04	22199171	0.102784
Chr04_022199173	Chr04	22199173	0.0701545
Chr04_022199178	Chr04	22199178	0.136874
Chr04_022488976	Chr04	22488976	0.0895752
Chr04_022489006	Chr04	22489006	0.326225
Chr04_022698462	Chr04	22698462	0.0634162
Chr04_022698476	Chr04	22698476	0.204239
Chr04_023137865	Chr04	23137865	0.371445
Chr04_023137888	Chr04	23137888	0.173826
Chr04_023149182	Chr04	23149182	0.314843
Chr04_023364467	Chr04	23364467	0.314522
Chr04_023364470	Chr04	23364470	0.00456395
Chr04_023364497	Chr04	23364497	0.138983
Chr04_023494638	Chr04	23494638	0.0762146
Chr04_023494647	Chr04	23494647	0.198658
Chr04_023494662	Chr04	23494662	0.120235
Chr04_023742635	Chr04	23742635	0.162601
Chr04_023742656	Chr04	23742656	0.315125
Chr04_023792986	Chr04	23792986	0.298436
Chr04_023877497	Chr04	23877497	0.1692
Chr04_024193435	Chr04	24193435	0.313588
Chr04_024208601	Chr04	24208601	0.149437
Chr04_024319673	Chr04	24319673	0.0297537
Chr04_024558268	Chr04	24558268	0.0285408
Chr04_024770100	Chr04	24770100	0.306546
Chr04_024770123	Chr04	24770123	0.19368
Chr04_024770129	Chr04	24770129	0.23898
Chr04_025543087	Chr04	25543087	0.0883476
Chr04_025543096	Chr04	25543096	0.217272
Chr04_025543127	Chr04	25543127	0.304106
Chr04_025559871	Chr04	25559871	0.0029542
Chr04_025927275	Chr04	25927275	0.325849
Chr04_025956927	Chr04	25956927	0.0549728
Chr04_025956977	Chr04	25956977	0.150633
Chr04_026307198	Chr04	26307198	0.123294
Chr04_026307233	Chr04	26307233	0.156389
Chr04_026425356	Chr04	26425356	0.374332
Chr04_026582731	Chr04	26582731	0.0198179
Chr04_026582742	Chr04	26582742	0.0198179
Chr04_026582745	Chr04	26582745	0.0198179
Chr04_026582754	Chr04	26582754	0.0198179
Chr04_026582764	Chr04	26582764	0.0198179
Chr04_026582770	Chr04	26582770	0.222876
Chr04_026702028	Chr04	26702028	0.0590091
Chr04_026702055	Chr04	26702055	0.0428237
Chr04_026702060	Chr04	26702060	0.0411095
Chr04_026982297	Chr04	26982297	0.233203
Chr04_026982300	Chr04	26982300	0.32599
Chr04_026982323	Chr04	26982323	0.0869497
Chr04_027074917	Chr04	27074917	0.102628
Chr04_027074918	Chr04	27074918	0.103961
Chr04_027600180	Chr04	27600180	0.33938
Chr04_027600181	Chr04	27600181	0.0898795
Chr04_027951291	Chr04	27951291	0.135377
Chr04_027951317	Chr04	27951317	0.175419
Chr04_028030635	Chr04	28030635	0.142012
Chr04_028362407	Chr04	28362407	0.136792
Chr04_028362442	Chr04	28362442	0.206371
Chr04_028880290	Chr04	28880290	0.282074
Chr04_028880299	Chr04	28880299	0.112039
Chr04_028880325	Chr04	28880325	0.354138
Chr04_029076841	Chr04	29076841	0.254333
Chr04_029076860	Chr04	29076860	0.237245
Chr04_029299286	Chr04	29299286	0.0204338
Chr04_029299297	Chr04	29299297	0.0559735
Chr04_029299328	Chr04	29299328	0.202098
Chr04_029606590	Chr04	29606590	0.0771909
Chr04_029857679	Chr04	29857679	0.102199
Chr04_030223110	Chr04	30223110	0.141435
Chr04_030468272	Chr04	30468272	0.271874
Chr04_030530927	Chr04	30530927	0.26938
Chr04_030530933	Chr04	30530933	0.266144
Chr04_030680821	Chr04	30680821	0.111342
Chr04_031121485	Chr04	31121485	0.0735914
Chr04_031121486	Chr04	31121486	0.0735914
Chr04_031121488	Chr04	31121488	0.0897548
Chr04_031121489	Chr04	31121489	0.0897548
Chr04_031121490	Chr04	31121490	0.0897548
Chr04_031121510	Chr04	31121510	0.0897548
Chr04_031121518	Chr04	31121518	0.219821
Chr04_031197103	Chr04	31197103	0.0558755
Chr04_031423947	Chr04	31423947	0.0998703
Chr04_031423953	Chr04	31423953	0.0735346
Chr04_031423960	Chr04	31423960	0.279837
Chr04_031423961	Chr04	31423961	0.371825
Chr04_031677906	Chr04	31677906	0.254088
Chr04_031677907	Chr04	31677907	0.217605
Chr04_032007800	Chr04	32007800	0.106989
Chr04_032007811	Chr04	32007811	0.0140734
Chr04_032007816	Chr04	32007816	0.294895
Chr04_032007820	Chr04	32007820	0.0140734
Chr04_032007822	Chr04	32007822	0.0140734
Chr04_032007839	Chr04	32007839	0.0140734
Chr04_032007840	Chr04	32007840	0.0140734
Chr04_032007843	Chr04	32007843	0.0140734
Chr04_032007848	Chr04	32007848	0.00380925
Chr04_032499997	Chr04	32499997	0.17721
Chr04_032499998	Chr04	32499998	0.17721
Chr04_032500000	Chr04	32500000	0.17721
Chr04_032500038	Chr04	32500038	0.0116934
Chr04_032500042	Chr04	32500042	0.00172861
Chr04_032805177	Chr04	32805177	0.24285
Chr04_032941746	Chr04	32941746	0.092091
Chr04_032941750	Chr04	32941750	0.150992
Chr04_032998617	Chr04	32998617	0.361992
Chr04_033002741	Chr04	33002741	0.0996129
Chr04_033002761	Chr04	33002761	0.358147
Chr04_033359537	Chr04	33359537	0.0869654
Chr04_033359565	Chr04	33359565	0.181922
Chr04_033546194	Chr04	33546194	0.276088
Chr04_033546199	Chr04	33546199	0.0838732
Chr04_033714849	Chr04	33714849	0.0666012
Chr04_033714893	Chr04	33714893	0.245838
Chr04_034024245	Chr04	34024245	0.247407
Chr04_034024246	Chr04	34024246	0.270729
Chr04_034024248	Chr04	34024248	0.0638285
Chr04_034024252	Chr04	34024252	0.104539
Chr04_034024253	Chr04	34024253	0.0145327
Chr04_034024254	Chr04	34024254	0.0638285
Chr04_034024267	Chr04	34024267	0.0638285
Chr04_034024269	Chr04	34024269	0.0764677
Chr04_034024279	Chr04	34024279	0.0638285
Chr04_034024281	Chr04	34024281	0.0638285
Chr04_034024295	Chr04	34024295	0.365128
Chr04_034024297	Chr04	34024297	0.164236
Chr04_034561116	Chr04	34561116	0.276131
Chr04_034561137	Chr04	34561137	0.37045
Chr04_034561157	Chr04	34561157	0.196996
Chr04_034659707	Chr04	34659707	0.242232
Chr04_034659712	Chr04	34659712	0.37336
Chr04_034871900	Chr04	34871900	0.36497
Chr04_034871912	Chr04	34871912	0.171625
Chr04_034871918	Chr04	34871918	0.0471912
Chr04_034871923	Chr04	34871923	0.119695
Chr04_034928543	Chr04	34928543	0.21491
Chr04_035300051	Chr04	35300051	0.107535
Chr04_035300082	Chr04	35300082	0.039292
Chr04_035300083	Chr04	35300083	0.368295
Chr04_035344793	Chr04	35344793	0.16743
Chr04_035344840	Chr04	35344840	0.37499
Chr04_035663171	Chr04	35663171	0.000572246
Chr04_035890868	Chr04	35890868	0.335532
Chr04_035890896	Chr04	35890896	0.143524
Chr04_036224780	Chr04	36224780	0.0246121
Chr04_036224787	Chr04	36224787	0.127645
Chr04_036538483	Chr04	36538483	0.151037
Chr04_036882401	Chr04	36882401	0.0687518
Chr04_036882406	Chr04	36882406	0.14262
Chr04_036882407	Chr04	36882407	0.14262
Chr04_036882426	Chr04	36882426	0.285366
Chr04_037011831	Chr04	37011831	0.364136
Chr04_037406347	Chr04	37406347	0.0923931
Chr04_037747812	Chr04	37747812	0.00419897
Chr04_037747829	Chr04	37747829	0.0847403
Chr04_037747830	Chr04	37747830	0.350864
Chr04_037747834	Chr04	37747834	0.144419
Chr04_037908836	Chr04	37908836	0.323391
Chr04_038263984	Chr04	38263984	0.0712595
Chr04_038263991	Chr04	38263991	0.285839
Chr04_038596656	Chr04	38596656	0.278381
Chr04_038596662	Chr04	38596662	0.355139
Chr04_038947621	Chr04	38947621	0.18013
Chr04_038947653	Chr04	38947653	0.0553181
Chr04_038947664	Chr04	38947664	0.235087
Chr04_039174315	Chr04	39174315	0.0369812
Chr04_039475689	Chr04	39475689	0.125766
Chr04_039475702	Chr04	39475702	0.375
Chr04_039795291	Chr04	39795291	0.238434
Chr04_039795292	Chr04	39795292	0.116346
Chr04_039795301	Chr04	39795301	0.26704
Chr04_040177581	Chr04	40177581	0.133946
Chr04_040177619	Chr04	40177619	0.352714
Chr04_040177628	Chr04	40177628	0.352519
Chr04_040392410	Chr04	40392410	0.108715
Chr04_040392452	Chr04	40392452	0.374613
Chr04_040392454	Chr04	40392454	0.0575107
Chr04_040686619	Chr04	40686619	0.342898
Chr04_040686625	Chr04	40686625	0.374849
Chr04_040686633	Chr04	40686633	0.136268
Chr04_040686655	Chr04	40686655	0.136268
Chr04_040686667	Chr04	40686667	0.374849
Chr04_040923146	Chr04	40923146	0.338496
Chr04_040923160	Chr04	40923160	0.374998
Chr04_041228293	Chr04	41228293	0.228637
Chr04_041586346	Chr04	41586346	0.176778
Chr04_041586354	Chr04	41586354	0.134505
Chr04_041586358	Chr04	41586358	0.0378659
Chr04_041861945	Chr04	41861945	0.0871412
Chr04_041861959	Chr04	41861959	0.343114
Chr04_041861961	Chr04	41861961	0.0871412
Chr04_041861967	Chr04	41861967	0.0871412
Chr04_041861969	Chr04	41861969	0.0871412
Chr04_041861972	Chr04	41861972	0.110686
Chr04_042154829	Chr04	42154829	0.312096
Chr04_042154866	Chr04	42154866	0.272566
Chr04_042154871	Chr04	42154871	0.273756
Chr05_000299037	Chr05	299037	0.232875
Chr05_000299052	Chr05	299052	0.219486
Chr05_000553630	Chr05	553630	0.224723
Chr05_000553632	Chr05	553632	0.357725
Chr05_000553664	Chr05	553664	0.17068
Chr05_000805653	Chr05	805653	0.178445
Chr05_001042013	Chr05	1042013	0.34151
Chr05_001042024	Chr05	1042024	0.0219522
Chr05_001302851	Chr05	1302851	0.240071
Chr05_001606185	Chr05	1606185	0.00139827
Chr05_001870624	Chr05	1870624	0.220654
Chr05_002142441	Chr05	2142441	0.142556
Chr05_002142469	Chr05	2142469	0.275662
Chr05_002142485	Chr05	2142485	0.179892
Chr05_002300990	Chr05	2300990	0.0269028
Chr05_002300992	Chr05	2300992	0.0269028
Chr05_002300999	Chr05	2300999	0.0269028
Chr05_002301003	Chr05	2301003	0.21514
Chr05_002301004	Chr05	2301004	0.0269028
Chr05_002301016	Chr05	2301016	0.199746
Chr05_002301023	Chr05	2301023	0.0269028
Chr05_002301027	Chr05	2301027	0.0269028
Chr05_002301037	Chr05	2301037	0.269154
Chr05_002301038	Chr05	2301038	0.0269028
Chr05_002540100	Chr05	2540100	0.181988
Chr05_002621220	Chr05	2621220	0.363834
Chr05_002621237	Chr05	2621237	0.201799
Chr05_002621241	Chr05	2621241	0.313728
Chr05_002748409	Chr05	2748409	0.366016
Chr05_003047471	Chr05	3047471	0.362872
Chr05_003263332	Chr05	3263332	0.238593
Chr05_003263333	Chr05	3263333	0.238593
Chr05_003263336	Chr05	3263336	0.06403
Chr05_003263338	Chr05	3263338	0.148546
Chr05_003576285	Chr05	3576285	0.157221
Chr05_003576286	Chr05	3576286	0.0995873
Chr05_003657492	Chr05	3657492	0.329802
Chr05_003961037	Chr05	3961037	0.168077
Chr05_003961047	Chr05	3961047	0.370321
Chr05_004312166	Chr05	4312166	0.184658
Chr05_004578687	Chr05	4578687	0.258759
Chr05_004578694	Chr05	4578694	0.000858001
Chr05_004780978	Chr05	4780978	0.261278
Chr05_005018291	Chr05	5018291	0.247279
Chr05_005018315	Chr05	5018315	0.0558109
Chr05_005552700	Chr05	5552700	0.139064
Chr05_005552714	Chr05	5552714	0.139064
Chr05_005552726	Chr05	5552726	0.372147
Chr05_005552750	Chr05	5552750	0.000665336
Chr05_005552753	Chr05	5552753	0.25616
Chr05_005808053	Chr05	5808053	0.206935
Chr05_005808071	Chr05	5808071	0.362857
Chr05_005808073	Chr05	5808073	0.206935
Chr05_005982486	Chr05	5982486	0.275197
[truncated: 5,444 more rows]

## Sheet: Supplmental Table S6
Supplemental Table S6. Linkage map constructed for the F1 population and genomic information of single nucleotide polymorphisms (SNPs) included in the linkage map.
SNP	Reference allele	Alternative allele	Chromosome	Physical position (bp)	Linkage group	Map position (cM)
Chr01_001401281	C	T	Chr01	1401281	LG1	0
Chr01_001886520	A	G	Chr01	1886520	LG1	1.01965
Chr01_002566201	C	G	Chr01	2566201	LG1	2.61323
Chr01_003245318	A	G	Chr01	3245318	LG1	4.20681
Chr01_003735877	G	T	Chr01	3735877	LG1	5.26382
Chr01_004009417	A	G	Chr01	4009417	LG1	6.32083
Chr01_005402024	G	A	Chr01	5402024	LG1	9.5577
Chr01_005575583	G	T	Chr01	5575583	LG1	10.0835
Chr01_005776209	G	A	Chr01	5776209	LG1	15.5941
Chr01_007758058	G	A	Chr01	7758058	LG1	23.4798
Chr01_007784141	T	C	Chr01	7784141	LG1	24.0117
Chr01_007902877	A	G	Chr01	7902877	LG1	24.5569
Chr01_008074611	G	A	Chr01	8074611	LG1	25.7105
Chr01_008252093	G	T	Chr01	8252093	LG1	26.2657
Chr01_008582898	T	C	Chr01	8582898	LG1	27.9494
Chr01_008991548	A	T	Chr01	8991548	LG1	31.4766
Chr01_009179227	A	G	Chr01	9179227	LG1	32.4604
Chr01_009197760	G	A	Chr01	9197760	LG1	32.4614
Chr01_009694957	T	C	Chr01	9694957	LG1	34.4462
Chr01_009816632	A	T	Chr01	9816632	LG1	34.4472
Chr01_009816646	C	T	Chr01	9816646	LG1	34.753
Chr01_010062472	A	G	Chr01	10062472	LG1	36.5453
Chr01_010062502	A	C	Chr01	10062502	LG1	36.5463
Chr01_010218604	T	C	Chr01	10218604	LG1	37.3313
Chr01_010706213	T	A	Chr01	10706213	LG1	40.1171
Chr01_011733811	T	G	Chr01	11733811	LG1	42.8959
Chr01_011915613	C	T	Chr01	11915613	LG1	51.0275
Chr01_012668077	A	G	Chr01	12668077	LG1	59.8444
Chr01_013080108	T	A	Chr01	13080108	LG1	59.8454
Chr01_013343860	G	C	Chr01	13343860	LG1	61.1527
Chr01_013985305	A	G	Chr01	13985305	LG1	63.8102
Chr01_014147983	C	G	Chr01	14147983	LG1	63.8112
Chr01_015287427	G	T	Chr01	15287427	LG1	64.0867
Chr01_015427258	C	A	Chr01	15427258	LG1	64.0891
Chr01_015666466	A	C	Chr01	15666466	LG1	64.0914
Chr01_015753624	T	C	Chr01	15753624	LG1	64.7846
Chr01_017620372	T	C	Chr01	17620372	LG1	66.883
Chr01_017708409	T	G	Chr01	17708409	LG1	66.8969
Chr01_017708419	G	A	Chr01	17708419	LG1	66.8979
Chr01_018381863	T	C	Chr01	18381863	LG1	66.9027
Chr01_018611083	A	G	Chr01	18611083	LG1	66.9074
Chr01_019636749	G	A	Chr01	19636749	LG1	66.9121
Chr01_020765991	T	C	Chr01	20765991	LG1	69.4334
Chr01_020856670	C	A	Chr01	20856670	LG1	69.7089
Chr01_020856680	C	G	Chr01	20856680	LG1	69.7099
Chr01_023427064	T	C	Chr01	23427064	LG1	71.4936
Chr01_023680785	C	G	Chr01	23680785	LG1	72.3773
Chr01_025110565	G	A	Chr01	25110565	LG1	72.6572
Chr01_026887509	A	G	Chr01	26887509	LG1	73.7683
Chr01_027435644	A	T	Chr01	27435644	LG1	74.8795
Chr01_029455652	G	A	Chr01	29455652	LG1	75.9907
Chr01_030033370	C	T	Chr01	30033370	LG1	77.6668
Chr01_030286966	G	C	Chr01	30286966	LG1	78.2193
Chr01_032997097	G	A	Chr01	32997097	LG1	79.8954
Chr01_033251479	G	T	Chr01	33251479	LG1	80.4479
Chr01_033899429	C	G	Chr01	33899429	LG1	81.5591
Chr01_035721892	A	G	Chr01	35721892	LG1	83.8066
Chr01_037686946	G	C	Chr01	37686946	LG1	85.4828
Chr01_038845934	G	A	Chr01	38845934	LG1	87.7303
Chr01_039685984	T	C	Chr01	39685984	LG1	88.8415
Chr01_040976765	G	T	Chr01	40976765	LG1	89.9526
Chr01_041301987	C	A	Chr01	41301987	LG1	92.7783
Chr01_043199580	T	C	Chr01	43199580	LG1	95.0258
Chr01_043463331	G	A	Chr01	43463331	LG1	95.0268
Chr01_043956232	G	A	Chr01	43956232	LG1	95.0278
Chr01_044154674	A	T	Chr01	44154674	LG1	95.0288
Chr01_044154707	T	C	Chr01	44154707	LG1	95.0298
Chr01_044376769	C	T	Chr01	44376769	LG1	96.706
Chr01_044430503	A	G	Chr01	44430503	LG1	97.2584
Chr01_044786796	C	A	Chr01	44786796	LG1	100.084
Chr01_045086579	C	T	Chr01	45086579	LG1	100.085
Chr01_046597969	T	A	Chr01	46597969	LG1	101.761
Chr01_046599817	A	G	Chr01	46599817	LG1	102.314
Chr01_046893765	C	T	Chr01	46893765	LG1	103.99
Chr01_048099931	T	G	Chr01	48099931	LG1	109.197
Chr01_048398449	A	G	Chr01	48398449	LG1	112.022
Chr01_049442378	G	A	Chr01	49442378	LG1	116.025
Chr01_050035179	T	G	Chr01	50035179	LG1	116.577
Chr01_050669601	G	A	Chr01	50669601	LG1	118.253
Chr01_052508705	A	C	Chr01	52508705	LG1	125.324
Chr01_053057770	A	G	Chr01	53057770	LG1	127
Chr01_053568558	C	G	Chr01	53568558	LG1	129.247
Chr01_054120860	G	A	Chr01	54120860	LG1	132.658
Chr01_054375177	G	A	Chr01	54375177	LG1	134.334
Chr01_054971901	A	G	Chr01	54971901	LG1	136.582
Chr01_054971935	A	C	Chr01	54971935	LG1	136.583
Chr01_055497610	A	G	Chr01	55497610	LG1	138.259
Chr01_056304721	C	G	Chr01	56304721	LG1	138.811
Chr01_057699466	T	C	Chr01	57699466	LG1	141.059
Chr01_058000182	G	T	Chr01	58000182	LG1	141.611
Chr02_001366256	C	A	Chr02	1366256	LG2	0
Chr02_002711126	C	T	Chr02	2711126	LG2	5.82052
Chr02_003417132	C	A	Chr02	3417132	LG2	9.73812
Chr02_003732519	T	G	Chr02	3732519	LG2	9.79928
Chr02_004026250	G	A	Chr02	4026250	LG2	11.5437
Chr02_004482048	G	C	Chr02	4482048	LG2	12.41
Chr02_006665542	C	A	Chr02	6665542	LG2	22.5041
Chr02_007284782	C	T	Chr02	7284782	LG2	26.5351
Chr02_007781931	C	T	Chr02	7781931	LG2	28.0923
Chr02_008678565	T	C	Chr02	8678565	LG2	28.8624
Chr02_009907526	G	A	Chr02	9907526	LG2	28.8634
Chr02_010180611	T	C	Chr02	10180611	LG2	28.8644
Chr02_010675219	A	G	Chr02	10675219	LG2	28.8654
Chr02_011152997	G	A	Chr02	11152997	LG2	28.8664
Chr02_011153024	T	C	Chr02	11153024	LG2	28.8674
Chr02_011455082	T	C	Chr02	11455082	LG2	28.8684
Chr02_012009305	C	T	Chr02	12009305	LG2	28.8694
Chr02_013080119	C	T	Chr02	13080119	LG2	28.8704
Chr02_013516861	C	T	Chr02	13516861	LG2	29.5157
Chr02_013687034	G	A	Chr02	13687034	LG2	30.3304
Chr02_013739717	G	A	Chr02	13739717	LG2	30.8138
Chr02_015016109	A	G	Chr02	15016109	LG2	30.8148
Chr02_015910820	C	T	Chr02	15910820	LG2	30.8158
Chr02_018635351	G	T	Chr02	18635351	LG2	32.9592
Chr02_018635373	A	G	Chr02	18635373	LG2	34.2369
Chr02_018767874	T	C	Chr02	18767874	LG2	36.3803
Chr02_019982107	G	C	Chr02	19982107	LG2	38.9608
Chr02_020275443	C	T	Chr02	20275443	LG2	39.8098
Chr02_020275491	C	G	Chr02	20275491	LG2	39.8108
Chr02_020860750	G	A	Chr02	20860750	LG2	40.3376
Chr02_020860765	C	T	Chr02	20860765	LG2	40.3386
Chr02_021089486	G	T	Chr02	21089486	LG2	40.8654
Chr02_021685293	A	T	Chr02	21685293	LG2	44.6694
Chr02_022073718	C	T	Chr02	22073718	LG2	44.6704
Chr02_022693526	A	G	Chr02	22693526	LG2	44.6714
Chr02_022775634	G	A	Chr02	22775634	LG2	45.7465
Chr02_022894086	T	C	Chr02	22894086	LG2	46.2824
Chr02_023195362	A	T	Chr02	23195362	LG2	46.3991
Chr02_023200395	C	T	Chr02	23200395	LG2	46.4001
Chr02_023334729	C	T	Chr02	23334729	LG2	47.4176
Chr02_024359551	A	T	Chr02	24359551	LG2	49.1486
Chr02_024630871	T	C	Chr02	24630871	LG2	50.3342
Chr02_024858571	A	T	Chr02	24858571	LG2	51.6873
Chr02_025126305	G	A	Chr02	25126305	LG2	53.3776
Chr02_025800439	G	A	Chr02	25800439	LG2	55.9739
Chr02_027218666	A	C	Chr02	27218666	LG2	61.8783
Chr02_027495905	T	G	Chr02	27495905	LG2	63.1254
Chr02_027931530	A	C	Chr02	27931530	LG2	64.0892
Chr02_028306238	T	C	Chr02	28306238	LG2	64.0902
Chr02_029620234	G	A	Chr02	29620234	LG2	70.4447
Chr02_029620281	A	G	Chr02	29620281	LG2	71.3098
Chr02_030349523	A	T	Chr02	30349523	LG2	71.3878
Chr02_030821186	C	T	Chr02	30821186	LG2	77.4618
Chr02_031319843	A	G	Chr02	31319843	LG2	77.4628
Chr02_031455720	G	C	Chr02	31455720	LG2	77.4638
Chr02_033905430	A	C	Chr02	33905430	LG2	83.9055
Chr02_034709055	T	G	Chr02	34709055	LG2	85.0166
Chr02_035194872	A	G	Chr02	35194872	LG2	85.5691
Chr02_035791333	A	T	Chr02	35791333	LG2	87.2453
Chr02_036948139	A	G	Chr02	36948139	LG2	89.4928
Chr02_037147445	A	G	Chr02	37147445	LG2	89.4938
Chr03_001717949	G	A	Chr03	1717949	LG3	0
Chr03_002142185	T	C	Chr03	2142185	LG3	1.11116
Chr03_002427393	C	T	Chr03	2427393	LG3	1.11216
Chr03_003074405	C	A	Chr03	3074405	LG3	2.22331
Chr03_003318512	G	A	Chr03	3318512	LG3	2.77581
Chr03_004624587	C	T	Chr03	4624587	LG3	7.58178
Chr03_004930627	C	T	Chr03	4930627	LG3	8.02871
Chr03_005816429	A	T	Chr03	5816429	LG3	11.3839
Chr03_006031230	G	A	Chr03	6031230	LG3	12.218
Chr03_006306629	C	T	Chr03	6306629	LG3	14.118
Chr03_006587882	C	T	Chr03	6587882	LG3	14.7925
Chr03_007303050	T	A	Chr03	7303050	LG3	17.5603
Chr03_009018927	T	C	Chr03	9018927	LG3	25.6898
Chr03_009291385	G	C	Chr03	9291385	LG3	26.3643
Chr03_010153236	A	G	Chr03	10153236	LG3	28.4222
Chr03_010343077	G	C	Chr03	10343077	LG3	29.0967
Chr03_010637086	C	T	Chr03	10637086	LG3	31.1546
Chr03_010760939	T	C	Chr03	10760939	LG3	31.1654
Chr03_010883574	G	T	Chr03	10883574	LG3	32.607
Chr03_012205997	T	A	Chr03	12205997	LG3	35.0654
Chr03_012320281	C	T	Chr03	12320281	LG3	36.3235
Chr03_013103716	A	G	Chr03	13103716	LG3	40.3407
Chr03_013439816	T	C	Chr03	13439816	LG3	41.5988
Chr03_014651582	G	T	Chr03	14651582	LG3	41.6017
Chr03_015049816	C	T	Chr03	15049816	LG3	41.6027
Chr03_015655385	C	T	Chr03	15655385	LG3	43.0262
Chr03_016645502	G	A	Chr03	16645502	LG3	45.1829
Chr03_017083478	G	C	Chr03	17083478	LG3	45.8887
Chr03_017471006	T	A	Chr03	17471006	LG3	48.0455
Chr03_017697759	A	G	Chr03	17697759	LG3	48.0465
Chr03_019172986	C	G	Chr03	19172986	LG3	50.849
Chr03_019923735	A	G	Chr03	19923735	LG3	55.7969
Chr03_021540276	G	C	Chr03	21540276	LG3	57.5142
Chr03_021685339	T	A	Chr03	21685339	LG3	57.9655
Chr03_022008800	T	C	Chr03	22008800	LG3	57.9665
Chr03_022125241	A	C	Chr03	22125241	LG3	58.2419
Chr03_023539280	T	C	Chr03	23539280	LG3	62.3167
Chr03_024635914	A	G	Chr03	24635914	LG3	62.8659
Chr03_025591744	G	A	Chr03	25591744	LG3	62.867
Chr03_026516839	A	G	Chr03	26516839	LG3	62.868
Chr03_027014466	G	T	Chr03	27014466	LG3	63.4172
Chr03_027772759	G	A	Chr03	27772759	LG3	66.2253
Chr03_029088455	A	G	Chr03	29088455	LG3	69.6144
Chr03_030096399	A	T	Chr03	30096399	LG3	70.1636
Chr03_030398998	T	C	Chr03	30398998	LG3	70.1646
Chr03_030659701	G	A	Chr03	30659701	LG3	70.1656
Chr03_030739693	A	T	Chr03	30739693	LG3	70.7149
Chr03_033407084	T	G	Chr03	33407084	LG3	72.3809
Chr03_033591946	A	T	Chr03	33591946	LG3	72.9301
Chr03_034146249	C	G	Chr03	34146249	LG3	74.5961
Chr03_034245979	C	A	Chr03	34245979	LG3	75.1453
Chr03_034245989	T	C	Chr03	34245989	LG3	79.1211
Chr03_035030991	C	A	Chr03	35030991	LG3	79.1221
Chr03_035224996	C	T	Chr03	35224996	LG3	79.1235
Chr03_035579978	A	T	Chr03	35579978	LG3	80.4825
Chr03_035579984	T	C	Chr03	35579984	LG3	81.0751
Chr03_036502247	G	A	Chr03	36502247	LG3	82.2844
Chr03_036502270	A	G	Chr03	36502270	LG3	82.7533
Chr03_036502286	T	C	Chr03	36502286	LG3	83.2221
Chr03_037143680	A	G	Chr03	37143680	LG3	84.1443
Chr03_038474077	G	T	Chr03	38474077	LG3	86.8686
Chr03_038927751	A	G	Chr03	38927751	LG3	88.2083
Chr03_039565311	A	T	Chr03	39565311	LG3	88.8727
Chr03_040428464	G	A	Chr03	40428464	LG3	92.3073
Chr03_041220792	G	A	Chr03	41220792	LG3	95.742
Chr03_041523945	T	C	Chr03	41523945	LG3	95.743
Chr03_041847118	A	G	Chr03	41847118	LG3	95.744
Chr03_042191193	C	A	Chr03	42191193	LG3	96.8549
Chr03_042895199	A	C	Chr03	42895199	LG3	100.058
Chr03_043141259	C	T	Chr03	43141259	LG3	103.259
Chr03_043649204	C	T	Chr03	43649204	LG3	105.424
Chr03_044486641	T	A	Chr03	44486641	LG3	107.704
Chr03_044964893	G	A	Chr03	44964893	LG3	110.189
Chr03_044968892	A	T	Chr03	44968892	LG3	110.465
Chr03_045131237	C	T	Chr03	45131237	LG3	112.477
Chr03_045836320	G	A	Chr03	45836320	LG3	114.121
Chr03_046121902	C	G	Chr03	46121902	LG3	114.122
Chr03_046359938	C	T	Chr03	46359938	LG3	114.674
Chr03_046612161	T	C	Chr03	46612161	LG3	115.227
Chr03_046965473	C	G	Chr03	46965473	LG3	115.779
Chr03_048285362	A	G	Chr03	48285362	LG3	121.6
Chr03_049925380	G	A	Chr03	49925380	LG3	123.847
Chr03_052163776	A	G	Chr03	52163776	LG3	125.523
Chr04_001617203	A	G	Chr04	1617203	LG4	0
Chr04_002915185	G	A	Chr04	2915185	LG4	0.0905927
Chr04_004358147	G	A	Chr04	4358147	LG4	7.42609
Chr04_005487317	T	G	Chr04	5487317	LG4	8.11135
Chr04_005493344	A	T	Chr04	5493344	LG4	8.11235
Chr04_005749728	C	T	Chr04	5749728	LG4	11.6627
Chr04_005905068	T	C	Chr04	5905068	LG4	14.4771
Chr04_006800367	T	C	Chr04	6800367	LG4	15.8595
Chr04_006800530	G	A	Chr04	6800530	LG4	15.8605
Chr04_006841868	G	A	Chr04	6841868	LG4	15.8615
Chr04_006842041	G	A	Chr04	6842041	LG4	15.8625
Chr04_006854655	T	G	Chr04	6854655	LG4	15.8635
Chr04_006871894	C	G	Chr04	6871894	LG4	16.5488
Chr04_007599683	A	T	Chr04	7599683	LG4	20.0991
Chr04_008009122	G	A	Chr04	8009122	LG4	21.4815
Chr04_010013808	A	C	Chr04	10013808	LG4	32.3833
Chr04_011210406	A	G	Chr04	11210406	LG4	34.4753
Chr04_012669381	A	G	Chr04	12669381	LG4	38.0256
Chr04_012968581	A	T	Chr04	12968581	LG4	38.7109
Chr04_013303029	A	G	Chr04	13303029	LG4	40.0933
Chr04_013573093	A	C	Chr04	13573093	LG4	57.9759
Chr04_014476295	A	G	Chr04	14476295	LG4	74.7684
Chr04_014476328	C	T	Chr04	14476328	LG4	74.7694
Chr04_014504696	A	G	Chr04	14504696	LG4	74.7704
Chr04_015389297	G	A	Chr04	15389297	LG4	76.8623
Chr04_018877192	T	C	Chr04	18877192	LG4	76.9188
Chr04_019623797	A	T	Chr04	19623797	LG4	78.4179
Chr04_019647238	C	T	Chr04	19647238	LG4	78.9131
Chr04_019764289	C	G	Chr04	19764289	LG4	79.4084
Chr04_020215713	T	C	Chr04	20215713	LG4	81.4162
Chr04_020361891	G	A	Chr04	20361891	LG4	81.4172
Chr04_020738827	G	A	Chr04	20738827	LG4	81.4369
Chr04_021578220	T	A	Chr04	21578220	LG4	81.4379
Chr04_022489006	T	C	Chr04	22489006	LG4	81.4389
Chr04_023137865	A	C	Chr04	23137865	LG4	82.0353
Chr04_024319673	T	G	Chr04	24319673	LG4	84.5813
Chr04_024770100	A	G	Chr04	24770100	LG4	85.0961
Chr04_025543096	G	C	Chr04	25543096	LG4	85.0971
Chr04_025543127	C	A	Chr04	25543127	LG4	85.0981
Chr04_026425356	A	C	Chr04	26425356	LG4	85.0991
Chr04_027074917	C	A	Chr04	27074917	LG4	85.1001
Chr04_028362442	A	T	Chr04	28362442	LG4	88.2159
Chr04_029299297	A	T	Chr04	29299297	LG4	88.2169
Chr04_030223110	G	A	Chr04	30223110	LG4	91.0419
Chr04_030468272	T	C	Chr04	30468272	LG4	91.0429
Chr04_030680821	T	A	Chr04	30680821	LG4	92.9421
Chr04_031121518	G	T	Chr04	31121518	LG4	93.5661
Chr04_031197103	A	T	Chr04	31197103	LG4	94.6776
Chr04_032500038	C	G	Chr04	32500038	LG4	94.6786
Chr04_033002761	A	G	Chr04	33002761	LG4	96.662
Chr04_033359565	A	G	Chr04	33359565	LG4	97.6456
Chr04_033546199	G	A	Chr04	33546199	LG4	98.6291
Chr04_033714849	C	G	Chr04	33714849	LG4	98.6301
Chr04_034561137	C	G	Chr04	34561137	LG4	99.1839
Chr04_034659707	A	G	Chr04	34659707	LG4	99.1849
Chr04_034659712	A	G	Chr04	34659712	LG4	100.299
Chr04_034871900	T	A	Chr04	34871900	LG4	100.3
Chr04_034871918	C	G	Chr04	34871918	LG4	100.301
Chr04_037011831	A	C	Chr04	37011831	LG4	102.842
Chr04_038263984	G	T	Chr04	38263984	LG4	108.205
Chr04_038596662	C	G	Chr04	38596662	LG4	111.266
Chr04_039795291	C	G	Chr04	39795291	LG4	112.248
Chr04_040177619	G	A	Chr04	40177619	LG4	112.249
Chr04_040686619	G	A	Chr04	40686619	LG4	114.107
Chr04_040923146	A	G	Chr04	40923146	LG4	114.567
Chr04_041861972	C	G	Chr04	41861972	LG4	117.378
Chr04_042154829	G	T	Chr04	42154829	LG4	117.379
Chr05_000299037	A	G	Chr05	299037	LG5	0
Chr05_001042024	T	C	Chr05	1042024	LG5	4.60094
Chr05_001870624	A	G	Chr05	1870624	LG5	7.46499
Chr05_002142485	T	G	Chr05	2142485	LG5	8.5832
Chr05_002301037	T	A	Chr05	2301037	LG5	9.14801
Chr05_002540100	T	C	Chr05	2540100	LG5	9.69765
Chr05_002621220	A	C	Chr05	2621220	LG5	9.69865
Chr05_002621241	G	A	Chr05	2621241	LG5	9.69965
Chr05_002748409	A	G	Chr05	2748409	LG5	10.8835
Chr05_003047471	C	T	Chr05	3047471	LG5	12.4664
Chr05_003657492	A	G	Chr05	3657492	LG5	14.236
Chr05_003961037	T	A	Chr05	3961037	LG5	15.6309
Chr05_004780978	T	G	Chr05	4780978	LG5	19.4236
Chr05_005552726	A	C	Chr05	5552726	LG5	21.5593
Chr05_005982487	C	T	Chr05	5982487	LG5	21.7576
Chr05_006622630	T	C	Chr05	6622630	LG5	24.3348
Chr05_006908862	A	G	Chr05	6908862	LG5	24.8565
Chr05_007641477	C	G	Chr05	7641477	LG5	30.6387
Chr05_008180983	T	C	Chr05	8180983	LG5	30.6397
Chr05_009251016	C	T	Chr05	9251016	LG5	33.1878
Chr05_009820570	A	G	Chr05	9820570	LG5	35.085
Chr05_010527719	T	C	Chr05	10527719	LG5	38.9648
Chr05_011409821	C	A	Chr05	11409821	LG5	42.8446
Chr05_011621388	A	G	Chr05	11621388	LG5	42.8456
Chr05_011990787	T	C	Chr05	11990787	LG5	44.1013
Chr05_012458078	A	C	Chr05	12458078	LG5	48.6626
Chr05_012748378	A	T	Chr05	12748378	LG5	51.8715
Chr05_012748410	T	A	Chr05	12748410	LG5	51.8949
Chr05_013461324	A	C	Chr05	13461324	LG5	55.1109
Chr05_013494678	C	T	Chr05	13494678	LG5	55.5812
Chr05_013792850	G	A	Chr05	13792850	LG5	56.6923
Chr05_014650355	A	G	Chr05	14650355	LG5	60.1027
Chr05_015157124	T	C	Chr05	15157124	LG5	60.6552
Chr05_015371104	T	C	Chr05	15371104	LG5	62.3313
Chr05_017665999	T	A	Chr05	17665999	LG5	65.7418
Chr05_018286312	G	A	Chr05	18286312	LG5	66.8529
Chr05_019739383	C	G	Chr05	19739383	LG5	67.9641
Chr05_021424333	G	A	Chr05	21424333	LG5	73.1711
Chr05_025079897	A	T	Chr05	25079897	LG5	73.7236
Chr05_028472846	A	G	Chr05	28472846	LG5	74.8347
Chr05_028597554	G	C	Chr05	28597554	LG5	75.9459
Chr05_028597590	T	G	Chr05	28597590	LG5	77.057
Chr05_029373270	C	T	Chr05	29373270	LG5	79.8827
Chr05_029479267	G	A	Chr05	29479267	LG5	81.5588
Chr05_030201335	T	A	Chr05	30201335	LG5	82.6699
Chr05_031698945	T	C	Chr05	31698945	LG5	91.6763
Chr05_032394843	G	T	Chr05	32394843	LG5	93.9238
Chr05_032590129	C	T	Chr05	32590129	LG5	94.4763
Chr05_032787833	T	C	Chr05	32787833	LG5	95.5875
Chr05_033375419	T	G	Chr05	33375419	LG5	97.835
Chr05_034437463	G	A	Chr05	34437463	LG5	98.9462
Chr05_035055217	G	A	Chr05	35055217	LG5	99.4987
Chr05_036383913	G	A	Chr05	36383913	LG5	102.909
Chr05_036783593	T	C	Chr05	36783593	LG5	105.735
Chr05_037964524	T	A	Chr05	37964524	LG5	107.982
Chr05_038257636	A	G	Chr05	38257636	LG5	107.983
Chr05_038944501	A	C	Chr05	38944501	LG5	107.984
Chr05_039874983	T	G	Chr05	39874983	LG5	109.66
Chr05_040145094	G	T	Chr05	40145094	LG5	113.071
Chr05_040371478	C	T	Chr05	40371478	LG5	114.747
Chr05_040371484	G	A	Chr05	40371484	LG5	114.748
Chr05_041235769	C	A	Chr05	41235769	LG5	115.859
Chr05_041772342	C	G	Chr05	41772342	LG5	117.535
Chr05_042173260	A	G	Chr05	42173260	LG5	119.783
Chr05_043372938	G	A	Chr05	43372938	LG5	125.603
Chr05_045931893	A	G	Chr05	45931893	LG5	136.623
Chr05_047210562	C	A	Chr05	47210562	LG5	140.034
Chr05_048062167	G	C	Chr05	48062167	LG5	143.444
Chr06_000600832	C	A	Chr06	600832	LG6	0
Chr06_000694108	G	A	Chr06	694108	LG6	0.00100001
Chr06_001028870	T	C	Chr06	1028870	LG6	1.11206
Chr06_001170112	A	G	Chr06	1170112	LG6	1.66499
Chr06_001170115	G	A	Chr06	1170115	LG6	1.66599
Chr06_001171116	G	T	Chr06	1171116	LG6	2.21893
Chr06_001363759	C	T	Chr06	1363759	LG6	3.32999
Chr06_002853213	G	A	Chr06	2853213	LG6	7.9273
Chr06_002887970	A	T	Chr06	2887970	LG6	9.60278
Chr06_003597730	T	C	Chr06	3597730	LG6	11.2783
Chr06_003922672	A	G	Chr06	3922672	LG6	11.2793
Chr06_005293741	T	C	Chr06	5293741	LG6	12.3903
Chr06_005579264	A	C	Chr06	5579264	LG6	13.5014
Chr06_005802950	A	T	Chr06	5802950	LG6	15.1769
Chr06_007815558	C	A	Chr06	7815558	LG6	24.1747
Chr06_009084353	T	A	Chr06	9084353	LG6	29.3774
Chr06_009448549	T	A	Chr06	9448549	LG6	30.4885
Chr06_009579882	G	A	Chr06	9579882	LG6	31.0414
Chr06_010184765	C	T	Chr06	10184765	LG6	31.5944
Chr06_010501277	T	C	Chr06	10501277	LG6	32.1473
Chr06_011642236	T	G	Chr06	11642236	LG6	33.8228
Chr06_011936318	T	C	Chr06	11936318	LG6	34.9338
Chr06_012720495	G	A	Chr06	12720495	LG6	40.1366
Chr06_012867339	G	T	Chr06	12867339	LG6	45.3393
Chr06_013190512	A	G	Chr06	13190512	LG6	45.3403
Chr06_013859403	G	A	Chr06	13859403	LG6	45.8933
Chr06_015525191	A	C	Chr06	15525191	LG6	45.8943
Chr06_017783602	A	G	Chr06	17783602	LG6	47.5697
Chr06_019023580	G	T	Chr06	19023580	LG6	48.1227
Chr06_019023604	G	A	Chr06	19023604	LG6	48.1252
Chr06_019146395	G	A	Chr06	19146395	LG6	48.3982
Chr06_021994816	T	C	Chr06	21994816	LG6	51.7427
Chr06_022116239	G	A	Chr06	22116239	LG6	52.3447
Chr06_022637091	A	G	Chr06	22637091	LG6	52.3468
Chr06_023303033	T	C	Chr06	23303033	LG6	52.9488
Chr06_023448177	T	A	Chr06	23448177	LG6	52.953
Chr06_025668845	C	G	Chr06	25668845	LG6	59.3893
Chr06_031633580	A	G	Chr06	31633580	LG6	81.0304
Chr06_031883238	T	A	Chr06	31883238	LG6	81.5833
Chr06_032805121	A	T	Chr06	32805121	LG6	84.4071
Chr06_033815923	G	T	Chr06	33815923	LG6	87.8152
Chr07_000054932	C	A	Chr07	54932	LG7	0
Chr07_000231556	C	T	Chr07	231556	LG7	4.60094
Chr07_000802038	T	G	Chr07	802038	LG7	11.6715
Chr07_000804152	T	C	Chr07	804152	LG7	11.6725
Chr07_000912675	T	G	Chr07	912675	LG7	11.6735
Chr07_001045771	C	A	Chr07	1045771	LG7	12.7847
Chr07_001222389	G	A	Chr07	1222389	LG7	13.8958
Chr07_001331634	G	T	Chr07	1331634	LG7	13.9056
Chr07_001581772	T	G	Chr07	1581772	LG7	15.34
Chr07_001861907	T	C	Chr07	1861907	LG7	15.9142
Chr07_001976306	T	G	Chr07	1976306	LG7	17.2546
Chr07_002068837	C	T	Chr07	2068837	LG7	17.2556
Chr07_002112276	C	A	Chr07	2112276	LG7	17.2566
Chr07_002119383	T	A	Chr07	2119383	LG7	17.2576
Chr07_002284667	C	A	Chr07	2284667	LG7	17.8091
Chr07_002446152	T	C	Chr07	2446152	LG7	17.8101
Chr07_002467376	A	G	Chr07	2467376	LG7	17.8111
Chr07_002776460	C	T	Chr07	2776460	LG7	19.2048
Chr07_002924290	G	A	Chr07	2924290	LG7	19.841
Chr07_003049011	C	T	Chr07	3049011	LG7	19.842
Chr07_003301811	A	T	Chr07	3301811	LG7	21.6386
Chr07_003397622	A	T	Chr07	3397622	LG7	22.2299
Chr07_003892056	C	T	Chr07	3892056	LG7	23.4199
Chr07_004134758	A	G	Chr07	4134758	LG7	24.61
Chr07_004615817	G	A	Chr07	4615817	LG7	25.8001
Chr07_004813214	A	G	Chr07	4813214	LG7	26.9233
Chr07_004819774	T	G	Chr07	4819774	LG7	26.9858
Chr07_004822879	A	G	Chr07	4822879	LG7	26.9868
Chr07_004873482	T	A	Chr07	4873482	LG7	27.4731
Chr07_004998597	T	C	Chr07	4998597	LG7	28.0957
Chr07_005594416	G	A	Chr07	5594416	LG7	29.76
Chr07_005877875	C	T	Chr07	5877875	LG7	31.4244
Chr07_005877882	G	T	Chr07	5877882	LG7	31.4254
Chr07_006313082	T	G	Chr07	6313082	LG7	31.5005
Chr07_006610251	C	T	Chr07	6610251	LG7	33.8519
Chr07_006710471	A	C	Chr07	6710471	LG7	34.4484
Chr07_006711146	T	G	Chr07	6711146	LG7	34.6656
Chr07_007131630	T	C	Chr07	7131630	LG7	35.0573
Chr07_007287890	A	G	Chr07	7287890	LG7	35.0583
Chr07_007386521	G	A	Chr07	7386521	LG7	35.6737
Chr07_007386532	G	T	Chr07	7386532	LG7	35.6747
Chr07_007641846	C	A	Chr07	7641846	LG7	36.9342
Chr07_008317175	T	C	Chr07	8317175	LG7	37.3513
Chr07_008317178	G	A	Chr07	8317178	LG7	37.7685
Chr07_008693885	A	G	Chr07	8693885	LG7	40.7448
Chr07_009235542	G	T	Chr07	9235542	LG7	40.9226
Chr07_009371315	A	G	Chr07	9371315	LG7	45.2494
Chr07_009672792	A	G	Chr07	9672792	LG7	45.6867
Chr07_009672824	G	T	Chr07	9672824	LG7	45.6877
Chr07_009777447	G	C	Chr07	9777447	LG7	46.3357
Chr07_009899462	T	C	Chr07	9899462	LG7	47.6436
Chr07_010263356	C	A	Chr07	10263356	LG7	48.1314
Chr07_010774160	G	A	Chr07	10774160	LG7	49.5718
Chr07_010952260	T	C	Chr07	10952260	LG7	52.484
Chr07_011015044	T	A	Chr07	11015044	LG7	52.4879
Chr07_011362302	A	T	Chr07	11362302	LG7	53.4394
Chr07_011362303	C	T	Chr07	11362303	LG7	53.4404
Chr07_011406797	C	T	Chr07	11406797	LG7	53.6597
Chr07_011514890	A	G	Chr07	11514890	LG7	54.0438
Chr07_011514938	T	C	Chr07	11514938	LG7	54.4269
Chr07_011728040	G	C	Chr07	11728040	LG7	54.4279
Chr07_011772769	C	T	Chr07	11772769	LG7	54.4289
Chr07_011790138	G	C	Chr07	11790138	LG7	54.9814
Chr07_011790166	A	G	Chr07	11790166	LG7	54.9824
Chr07_011873209	A	T	Chr07	11873209	LG7	54.9834
Chr07_011873231	T	A	Chr07	11873231	LG7	54.9844
Chr07_012370435	T	C	Chr07	12370435	LG7	55.8449
Chr07_013815495	G	A	Chr07	13815495	LG7	57.355
Chr07_014082952	A	G	Chr07	14082952	LG7	58.9177
Chr07_014307048	C	A	Chr07	14307048	LG7	58.9187
Chr07_015020584	A	C	Chr07	15020584	LG7	59.194
Chr07_015064555	A	C	Chr07	15064555	LG7	60.1831
Chr07_015785181	G	A	Chr07	15785181	LG7	62.8716
Chr07_015829414	C	T	Chr07	15829414	LG7	63.4052
Chr07_015889432	C	A	Chr07	15889432	LG7	63.4062
Chr07_016067606	C	T	Chr07	16067606	LG7	63.4072
Chr07_016684835	A	T	Chr07	16684835	LG7	64.826
Chr07_016715568	T	A	Chr07	16715568	LG7	64.827
Chr07_016776315	C	G	Chr07	16776315	LG7	64.828
Chr07_016778300	C	T	Chr07	16778300	LG7	64.829
Chr07_017172810	T	G	Chr07	17172810	LG7	65.1057
Chr07_017172823	G	T	Chr07	17172823	LG7	65.3823
Chr07_017721082	G	C	Chr07	17721082	LG7	65.659
Chr07_018219641	A	G	Chr07	18219641	LG7	65.66
Chr07_018287366	T	C	Chr07	18287366	LG7	65.9366
Chr07_018495781	T	G	Chr07	18495781	LG7	65.9376
Chr07_018525858	G	T	Chr07	18525858	LG7	66.9693
Chr07_019215126	G	T	Chr07	19215126	LG7	66.9703
Chr07_019488905	T	A	Chr07	19488905	LG7	67.4842
Chr07_021035829	C	T	Chr07	21035829	LG7	69.0408
Chr07_021036004	T	C	Chr07	21036004	LG7	70.0736
Chr07_024118421	A	G	Chr07	24118421	LG7	70.5875
Chr07_024359147	A	T	Chr07	24359147	LG7	71.1013
Chr07_025151664	T	C	Chr07	25151664	LG7	71.6152
Chr07_025189373	C	T	Chr07	25189373	LG7	71.6162
Chr07_025362092	C	G	Chr07	25362092	LG7	71.6257
Chr07_025788641	C	T	Chr07	25788641	LG7	71.635
Chr07_026126892	A	G	Chr07	26126892	LG7	74.441
Chr07_026646902	A	C	Chr07	26646902	LG7	74.4441
Chr07_027612798	A	G	Chr07	27612798	LG7	77.8469
Chr07_028174229	C	T	Chr07	28174229	LG7	77.8662
Chr07_029618327	T	C	Chr07	29618327	LG7	79.7373
Chr07_031526348	C	A	Chr07	31526348	LG7	88.1085
Chr07_032534450	C	T	Chr07	32534450	LG7	91.9791
Chr07_033372417	C	T	Chr07	33372417	LG7	94.8324
Chr07_033957301	G	C	Chr07	33957301	LG7	95.7533
Chr07_036638793	A	T	Chr07	36638793	LG7	105.385
Chr07_038035954	A	G	Chr07	38035954	LG7	112.557
Chr07_038517216	C	T	Chr07	38517216	LG7	114.428
Chr07_039053690	A	G	Chr07	39053690	LG7	115.349
Chr07_039926668	T	C	Chr07	39926668	LG7	123.72
Chr07_040142582	G	T	Chr07	40142582	LG7	125.591
Chr07_040436039	G	A	Chr07	40436039	LG7	126.512
Chr07_042061669	C	T	Chr07	42061669	LG7	133.283
Chr07_042370355	A	G	Chr07	42370355	LG7	135.551
Chr07_042628058	G	A	Chr07	42628058	LG7	136.02
Chr07_043119836	G	A	Chr07	43119836	LG7	136.74
Chr08_000707536	T	C	Chr08	707536	LG8	0
Chr08_001265670	G	C	Chr08	1265670	LG8	3.41041
Chr08_001861370	G	C	Chr08	1861370	LG8	5.08654
Chr08_002813092	C	G	Chr08	2813092	LG8	9.68748
Chr08_003189652	G	A	Chr08	3189652	LG8	10.24
Chr08_003579790	T	C	Chr08	3579790	LG8	11.3511
Chr08_003617397	C	T	Chr08	3617397	LG8	11.3521
Chr08_003728116	T	C	Chr08	3728116	LG8	11.9046
Chr08_004378255	C	T	Chr08	4378255	LG8	13.0158
Chr08_004536209	A	G	Chr08	4536209	LG8	13.0352
Chr08_005611459	A	G	Chr08	5611459	LG8	17.2652
Chr08_006803277	C	T	Chr08	6803277	LG8	18.2852
Chr08_006875306	T	C	Chr08	6875306	LG8	18.2913
Chr08_007016143	C	T	Chr08	7016143	LG8	20.2266
Chr08_007161188	C	G	Chr08	7161188	LG8	20.3074
Chr08_007519585	A	T	Chr08	7519585	LG8	21.7468
Chr08_007996047	A	G	Chr08	7996047	LG8	22.9824
Chr08_007996059	A	T	Chr08	7996059	LG8	22.9834
Chr08_008264543	A	G	Chr08	8264543	LG8	23.4398
Chr08_008707438	C	G	Chr08	8707438	LG8	23.4408
Chr08_008894623	G	A	Chr08	8894623	LG8	23.8972
Chr08_008894630	G	A	Chr08	8894630	LG8	23.8982
Chr08_009176787	A	T	Chr08	9176787	LG8	25.7624
Chr08_009463280	A	G	Chr08	9463280	LG8	27.6265
Chr08_010164893	A	C	Chr08	10164893	LG8	31.403
Chr08_010275690	G	A	Chr08	10275690	LG8	32.2473
Chr08_010416959	G	A	Chr08	10416959	LG8	32.2492
Chr08_010733277	C	G	Chr08	10733277	LG8	32.2502
Chr08_011559134	A	G	Chr08	11559134	LG8	35.09
Chr08_012464056	C	T	Chr08	12464056	LG8	37.4471
Chr08_012772102	G	A	Chr08	12772102	LG8	39.3253
Chr08_013304895	T	C	Chr08	13304895	LG8	40.7284
Chr08_013618514	A	G	Chr08	13618514	LG8	41.6601
Chr08_013619857	A	C	Chr08	13619857	LG8	41.6611
Chr08_013833457	A	G	Chr08	13833457	LG8	43.0643
Chr08_014023222	T	C	Chr08	14023222	LG8	44.9425
Chr08_014114379	G	A	Chr08	14114379	LG8	44.9435
Chr08_014912324	G	A	Chr08	14912324	LG8	46.8217
Chr08_015189494	G	A	Chr08	15189494	LG8	46.8227
Chr08_015718286	G	A	Chr08	15718286	LG8	46.8237
Chr08_015724336	A	G	Chr08	15724336	LG8	46.8247
Chr08_015926740	A	C	Chr08	15926740	LG8	47.2888
Chr08_016004519	T	C	Chr08	16004519	LG8	47.2898
Chr08_016008774	T	C	Chr08	16008774	LG8	47.7538
Chr08_016108466	C	A	Chr08	16108466	LG8	55.6415
Chr08_017167750	G	T	Chr08	17167750	LG8	63.0056
Chr08_017251201	A	C	Chr08	17251201	LG8	64.4087
Chr08_017373093	T	C	Chr08	17373093	LG8	65.8118
Chr08_019228492	T	G	Chr08	19228492	LG8	67.69
Chr08_022297482	A	C	Chr08	22297482	LG8	67.6977
Chr08_022584326	C	T	Chr08	22584326	LG8	69.0862
Chr08_022584333	A	T	Chr08	22584333	LG8	69.0872
Chr08_022667549	C	A	Chr08	22667549	LG8	70.1954
Chr08_023540379	T	C	Chr08	23540379	LG8	70.1983
Chr08_023582283	A	T	Chr08	23582283	LG8	70.1993
Chr08_023848170	A	T	Chr08	23848170	LG8	70.2003
Chr08_024319170	G	C	Chr08	24319170	LG8	71.1649
Chr08_024486738	T	G	Chr08	24486738	LG8	71.5066
Chr08_025670861	A	G	Chr08	25670861	LG8	72.1427
Chr08_025670866	A	G	Chr08	25670866	LG8	72.1437
Chr08_025903666	G	T	Chr08	25903666	LG8	72.1447
Chr08_025932682	T	G	Chr08	25932682	LG8	72.6971
Chr08_025993706	C	G	Chr08	25993706	LG8	73.4175
Chr08_026177063	G	T	Chr08	26177063	LG8	74.5027
Chr08_026487953	C	G	Chr08	26487953	LG8	75.7731
Chr08_026646027	A	C	Chr08	26646027	LG8	76.0486
Chr08_027452209	C	T	Chr08	27452209	LG8	76.0496
Chr08_027574359	G	T	Chr08	27574359	LG8	77.1607
Chr08_028346569	G	T	Chr08	28346569	LG8	79.4083
Chr08_028710923	C	T	Chr08	28710923	LG8	80.5195
Chr08_028910528	A	G	Chr08	28910528	LG8	81.072
Chr08_028968068	T	A	Chr08	28968068	LG8	82.1831
Chr08_029535030	A	G	Chr08	29535030	LG8	89.8906
Chr08_029547997	C	T	Chr08	29547997	LG8	96.3323
Chr08_029930959	T	C	Chr08	29930959	LG8	96.3333
Chr08_029960696	G	A	Chr08	29960696	LG8	96.3343
Chr08_029960707	A	G	Chr08	29960707	LG8	96.8868
Chr08_030021586	T	C	Chr08	30021586	LG8	98.5629
Chr08_030464709	A	G	Chr08	30464709	LG8	99.6741
Chr08_031695446	G	A	Chr08	31695446	LG8	99.6751
Chr08_031811566	C	G	Chr08	31811566	LG8	99.6761
Chr08_031811613	G	C	Chr08	31811613	LG8	105.497
Chr08_032520807	A	G	Chr08	32520807	LG8	110.098
Chr08_032989149	A	G	Chr08	32989149	LG8	112.345
Chr08_033237207	T	A	Chr08	33237207	LG8	112.346
Chr08_033436136	T	A	Chr08	33436136	LG8	112.899
Chr08_033587990	A	C	Chr08	33587990	LG8	113.451
Chr08_033648807	T	G	Chr08	33648807	LG8	114.004
Chr08_034290229	G	T	Chr08	34290229	LG8	115.68
Chr08_034659729	G	T	Chr08	34659729	LG8	117.356
Chr08_035022600	A	G	Chr08	35022600	LG8	117.357
Chr08_035023700	T	G	Chr08	35023700	LG8	117.358
Chr09_000946322	C	T	Chr09	946322	LG9	0
Chr09_002565376	T	C	Chr09	2565376	LG9	5.20701
Chr09_003967473	A	G	Chr09	3967473	LG9	9.80796
Chr09_004729130	G	C	Chr09	4729130	LG9	10.3604
Chr09_005009786	T	G	Chr09	5009786	LG9	10.9129
Chr09_005519643	G	T	Chr09	5519643	LG9	14.3234
Chr09_006686725	A	G	Chr09	6686725	LG9	18.9243
Chr09_006911170	C	T	Chr09	6911170	LG9	19.1928
Chr09_007985906	C	T	Chr09	7985906	LG9	25.1443
Chr09_008452535	A	C	Chr09	8452535	LG9	28.0652
Chr09_008513560	G	A	Chr09	8513560	LG9	28.303
Chr09_008934129	T	C	Chr09	8934129	LG9	29.3442
Chr09_009577795	C	T	Chr09	9577795	LG9	30.798
Chr09_009929317	T	C	Chr09	9929317	LG9	32.0855
Chr09_010981542	T	C	Chr09	10981542	LG9	35.6971
Chr09_011819831	A	G	Chr09	11819831	LG9	37.1021
Chr09_012987971	T	G	Chr09	12987971	LG9	43.869
Chr09_013172356	T	C	Chr09	13172356	LG9	43.87
Chr09_014029651	C	T	Chr09	14029651	LG9	47.8972
Chr09_015672202	A	G	Chr09	15672202	LG9	52.9771
Chr09_016253308	C	A	Chr09	16253308	LG9	52.9928
Chr09_016538799	C	G	Chr09	16538799	LG9	53.5421
Chr09_016614488	A	C	Chr09	16614488	LG9	54.0729
Chr09_017470960	C	G	Chr09	17470960	LG9	54.6974
Chr09_017470983	G	A	Chr09	17470983	LG9	54.6984
Chr09_020320680	T	C	Chr09	20320680	LG9	60.1901
Chr09_020703047	C	T	Chr09	20703047	LG9	60.1939
Chr09_020905415	A	C	Chr09	20905415	LG9	60.1949
Chr09_021228285	G	A	Chr09	21228285	LG9	62.0043
Chr09_021228302	T	C	Chr09	21228302	LG9	62.3981
Chr09_021856376	C	G	Chr09	21856376	LG9	63.1112
Chr09_022840656	A	C	Chr09	22840656	LG9	65.2347
Chr09_023227661	A	G	Chr09	23227661	LG9	65.2843
Chr09_023593504	G	A	Chr09	23593504	LG9	67.2159
Chr09_023635946	C	T	Chr09	23635946	LG9	67.2169
Chr09_024519787	A	C	Chr09	24519787	LG9	68.4763
Chr09_024519804	T	C	Chr09	24519804	LG9	71.0322
Chr09_024711686	C	T	Chr09	24711686	LG9	72.2916
Chr09_025312528	T	C	Chr09	25312528	LG9	72.9171
Chr09_025621447	T	G	Chr09	25621447	LG9	73.4711
Chr09_025929251	A	G	Chr09	25929251	LG9	74.0255
Chr09_026160396	A	G	Chr09	26160396	LG9	77.1292
Chr09_027031095	G	T	Chr09	27031095	LG9	77.1426
Chr09_027615798	G	A	Chr09	27615798	LG9	78.2508
Chr09_028066978	C	T	Chr09	28066978	LG9	78.2518
Chr09_028211563	T	C	Chr09	28211563	LG9	78.2528
Chr09_028736493	G	T	Chr09	28736493	LG9	78.2538
Chr09_028891819	G	A	Chr09	28891819	LG9	78.2548
Chr09_030242214	C	T	Chr09	30242214	LG9	79.0858
Chr09_030581922	G	T	Chr09	30581922	LG9	79.0868
Chr09_030801894	T	A	Chr09	30801894	LG9	79.0878
Chr09_030801917	T	C	Chr09	30801917	LG9	79.0888
Chr09_031793089	C	T	Chr09	31793089	LG9	79.0898
Chr09_032145682	T	C	Chr09	32145682	LG9	79.0908
Chr09_033959958	C	T	Chr09	33959958	LG9	82.3287
Chr09_034226492	C	T	Chr09	34226492	LG9	85.4208
Chr09_034354711	A	G	Chr09	34354711	LG9	85.4731
Chr09_034559227	C	T	Chr09	34559227	LG9	86.1534
Chr09_035491111	T	G	Chr09	35491111	LG9	88.4106
Chr09_035731961	T	C	Chr09	35731961	LG9	89.6541
Chr09_035846259	A	G	Chr09	35846259	LG9	89.6551
Chr09_035846299	T	A	Chr09	35846299	LG9	90.1655
Chr09_036036408	T	C	Chr09	36036408	LG9	90.1665
Chr09_036036414	T	C	Chr09	36036414	LG9	91.1923
Chr09_036788794	C	G	Chr09	36788794	LG9	91.7027
Chr09_036800162	G	A	Chr09	36800162	LG9	92.7284
Chr09_036888681	C	A	Chr09	36888681	LG9	94.2744
Chr09_037533369	T	C	Chr09	37533369	LG9	97.4116
Chr09_037533374	A	T	Chr09	37533374	LG9	98.9576
Chr09_038054671	T	C	Chr09	38054671	LG9	100.504
Chr09_038172416	G	A	Chr09	38172416	LG9	101.014
Chr09_038299385	T	C	Chr09	38299385	LG9	101.524
Chr09_038455532	A	T	Chr09	38455532	LG9	102.55
Chr09_038665373	A	T	Chr09	38665373	LG9	103.061
Chr09_039477036	T	C	Chr09	39477036	LG9	106.198
Chr09_039482404	T	G	Chr09	39482404	LG9	106.708
Chr09_039555842	A	G	Chr09	39555842	LG9	106.709
Chr09_040220512	G	A	Chr09	40220512	LG9	107.735
Chr09_040665575	T	A	Chr09	40665575	LG9	108.245
Chr09_040795081	A	C	Chr09	40795081	LG9	108.756
Chr09_041795720	C	T	Chr09	41795720	LG9	110.302
Chr09_042045904	T	C	Chr09	42045904	LG9	110.303
Chr09_042081986	C	T	Chr09	42081986	LG9	110.304
Chr09_042745003	G	A	Chr09	42745003	LG9	110.653
Chr09_042889347	G	C	Chr09	42889347	LG9	111.858
Chr09_042999407	T	G	Chr09	42999407	LG9	112.41
Chr09_043266327	T	C	Chr09	43266327	LG9	112.411
Chr10_000456026	A	G	Chr10	456026	LG10	0
Chr10_001100450	C	A	Chr10	1100450	LG10	1.11116
Chr10_001291097	T	C	Chr10	1291097	LG10	1.11216
Chr10_003199609	C	T	Chr10	3199609	LG10	5.3406
Chr10_004273932	A	G	Chr10	4273932	LG10	10.1131
Chr10_004800723	G	A	Chr10	4800723	LG10	11.7877
Chr10_004912068	G	T	Chr10	4912068	LG10	11.7887
Chr10_005186501	C	T	Chr10	5186501	LG10	11.7897
Chr10_005405618	G	T	Chr10	5405618	LG10	13.3584
Chr10_006456676	C	T	Chr10	6456676	LG10	18.2949
Chr10_007547526	G	A	Chr10	7547526	LG10	28.1583
Chr10_008410744	C	A	Chr10	8410744	LG10	32.1324
Chr10_008693835	T	C	Chr10	8693835	LG10	32.3774
Chr10_008876083	T	A	Chr10	8876083	LG10	33.7827
Chr10_008876091	T	C	Chr10	8876091	LG10	33.7837
Chr10_008941885	T	C	Chr10	8941885	LG10	35.89
Chr10_008988280	T	C	Chr10	8988280	LG10	35.904
Chr10_010276035	G	A	Chr10	10276035	LG10	40.8209
Chr10_010646051	C	T	Chr10	10646051	LG10	43.0915
Chr10_011138665	T	C	Chr10	11138665	LG10	44.6593
Chr10_012101206	T	C	Chr10	12101206	LG10	48.3913
Chr10_012808945	G	T	Chr10	12808945	LG10	50.492
Chr10_013520249	T	A	Chr10	13520249	LG10	51.5321
Chr10_014681188	G	A	Chr10	14681188	LG10	53.6318
Chr10_015542581	T	G	Chr10	15542581	LG10	53.6328
Chr10_015545455	G	A	Chr10	15545455	LG10	54.1853
Chr10_016447346	G	C	Chr10	16447346	LG10	54.1863
Chr10_017047266	C	T	Chr10	17047266	LG10	57.2008
Chr10_018185498	A	G	Chr10	18185498	LG10	57.2018
Chr10_018268962	A	G	Chr10	18268962	LG10	57.2028
Chr10_019178693	T	G	Chr10	19178693	LG10	57.934
Chr10_021807172	T	A	Chr10	21807172	LG10	59.4108
Chr10_022502780	A	G	Chr10	22502780	LG10	60.142
Chr10_023034690	T	C	Chr10	23034690	LG10	60.143
Chr10_024009833	T	C	Chr10	24009833	LG10	60.144
Chr10_024508274	A	T	Chr10	24508274	LG10	60.145
Chr10_027041795	T	C	Chr10	27041795	LG10	60.146
Chr10_027898118	G	C	Chr10	27898118	LG10	61.6228
Chr10_029309097	G	A	Chr10	29309097	LG10	61.6238
Chr10_029405689	A	C	Chr10	29405689	LG10	61.6248
Chr10_029648785	C	A	Chr10	29648785	LG10	62.3559
Chr10_029650241	A	G	Chr10	29650241	LG10	62.3569
Chr10_031096058	C	T	Chr10	31096058	LG10	64.5946
Chr10_031130120	A	C	Chr10	31130120	LG10	64.5956
Chr10_031533160	C	T	Chr10	31533160	LG10	64.5966
Chr10_031534279	G	A	Chr10	31534279	LG10	67.6112
Chr10_031534303	T	A	Chr10	31534303	LG10	68.4876
Chr10_033164786	G	A	Chr10	33164786	LG10	69.8346
Chr10_033314808	T	C	Chr10	33314808	LG10	69.8373
Chr10_033852777	T	C	Chr10	33852777	LG10	69.8383
Chr10_034259718	A	C	Chr10	34259718	LG10	70.9495
Chr10_035574335	A	G	Chr10	35574335	LG10	71.502
Chr10_036364480	A	G	Chr10	36364480	LG10	72.0545
Chr10_037164360	T	A	Chr10	37164360	LG10	72.0555
Chr10_037913597	C	G	Chr10	37913597	LG10	72.0565
Chr11_000438095	A	G	Chr11	438095	LG11	0
Chr11_000825071	A	C	Chr11	825071	LG11	0.552937
Chr11_001103008	T	C	Chr11	1103008	LG11	1.10587
Chr11_004404929	A	T	Chr11	4404929	LG11	13.5024
Chr11_004522138	C	T	Chr11	4522138	LG11	14.6134
Chr11_004963770	G	T	Chr11	4963770	LG11	15.7245
Chr11_005228110	C	A	Chr11	5228110	LG11	17.9708
Chr11_006171773	A	G	Chr11	6171773	LG11	20.2172
Chr11_006963343	T	C	Chr11	6963343	LG11	20.2182
Chr11_007402567	T	G	Chr11	7402567	LG11	20.2192
Chr11_008175274	T	C	Chr11	8175274	LG11	21.3302
Chr11_008268705	T	C	Chr11	8268705	LG11	21.8832
Chr11_008596203	A	G	Chr11	8596203	LG11	22.4361
Chr11_008924754	T	C	Chr11	8924754	LG11	22.989
Chr11_009005983	T	A	Chr11	9005983	LG11	25.2354
Chr11_009293584	G	A	Chr11	9293584	LG11	27.4817
Chr11_009707450	G	T	Chr11	9707450	LG11	28.0347
Chr11_010879209	T	A	Chr11	10879209	LG11	28.5876
Chr11_011862631	T	G	Chr11	11862631	LG11	31.4114
Chr11_011965289	C	T	Chr11	11965289	LG11	32.5225
Chr11_012263557	A	G	Chr11	12263557	LG11	33.0754
Chr11_012687352	T	A	Chr11	12687352	LG11	34.1865
Chr11_013637071	T	C	Chr11	13637071	LG11	35.2975
Chr11_013963772	T	G	Chr11	13963772	LG11	35.8504
Chr11_013963810	C	G	Chr11	13963810	LG11	35.8514
Chr11_015401047	T	C	Chr11	15401047	LG11	35.8524
Chr11_017107485	C	G	Chr11	17107485	LG11	36.9635
Chr11_017568883	T	C	Chr11	17568883	LG11	38.0746
Chr11_018752244	T	C	Chr11	18752244	LG11	38.0756
Chr11_020329275	A	T	Chr11	20329275	LG11	38.6285
Chr11_021821778	T	C	Chr11	21821778	LG11	38.6295
Chr11_022635884	C	T	Chr11	22635884	LG11	38.6305
Chr11_023078933	G	T	Chr11	23078933	LG11	38.6315
Chr11_023694242	T	C	Chr11	23694242	LG11	39.1844
Chr11_025310276	A	C	Chr11	25310276	LG11	40.8599
Chr11_025938016	T	A	Chr11	25938016	LG11	41.971
Chr11_027105733	C	A	Chr11	27105733	LG11	43.082
Chr11_027670989	T	C	Chr11	27670989	LG11	43.083
Chr11_027966988	C	G	Chr11	27966988	LG11	44.7585
Chr11_028510030	A	T	Chr11	28510030	LG11	47.0049
Chr11_029141077	C	A	Chr11	29141077	LG11	47.0059
Chr11_029621593	T	A	Chr11	29621593	LG11	49.2522
Chr11_031143347	A	G	Chr11	31143347	LG11	52.076
Chr11_031674332	G	A	Chr11	31674332	LG11	53.7515
Chr11_031674355	T	A	Chr11	31674355	LG11	54.8625
Chr11_034871173	C	A	Chr11	34871173	LG11	72.4422
Chr11_035183937	G	C	Chr11	35183937	LG11	80.1427
Chr11_035600879	G	C	Chr11	35600879	LG11	81.2538
Chr11_035600925	C	T	Chr11	35600925	LG11	81.2548
Chr11_037275993	T	G	Chr11	37275993	LG11	88.319
Chr11_037276007	G	A	Chr11	37276007	LG11	88.32
Chr11_040754871	A	G	Chr11	40754871	LG11	97.9794
Chr11_041877765	A	G	Chr11	41877765	LG11	101.979
Chr11_042184299	A	G	Chr11	42184299	LG11	103.09
Chr12_000903641	T	G	Chr12	903641	LG12	0
Chr12_002422926	T	C	Chr12	2422926	LG12	0.00100001
Chr12_003237167	A	G	Chr12	3237167	LG12	0.553492
Chr12_003544436	A	C	Chr12	3544436	LG12	1.10598
Chr12_003715688	C	T	Chr12	3715688	LG12	1.65848
Chr12_005337575	C	A	Chr12	5337575	LG12	1.65948
Chr12_006072683	C	T	Chr12	6072683	LG12	1.66048
Chr12_006825247	C	A	Chr12	6825247	LG12	1.66148
Chr12_006825539	G	T	Chr12	6825539	LG12	1.66248
Chr12_007119493	G	A	Chr12	7119493	LG12	1.66348
Chr12_007820151	G	A	Chr12	7820151	LG12	1.66448
Chr12_008267302	T	C	Chr12	8267302	LG12	1.66548
Chr12_009728760	C	T	Chr12	9728760	LG12	1.66648
Chr12_010344049	C	T	Chr12	10344049	LG12	1.66748
Chr12_010344079	C	A	Chr12	10344079	LG12	1.66848
Chr12_010637714	G	A	Chr12	10637714	LG12	1.66948
Chr12_010997911	C	T	Chr12	10997911	LG12	2.22514
Chr12_011650826	T	A	Chr12	11650826	LG12	3.33949
Chr12_011889740	A	G	Chr12	11889740	LG12	3.93878
Chr12_012771943	T	C	Chr12	12771943	LG12	4.36764
Chr12_012771964	A	C	Chr12	12771964	LG12	4.36864
Chr12_012786158	A	G	Chr12	12786158	LG12	4.36964
Chr12_013728550	T	C	Chr12	13728550	LG12	5.15816
Chr12_013820782	C	G	Chr12	13820782	LG12	5.3839
Chr12_014017021	C	A	Chr12	14017021	LG12	6.42864
Chr12_014743226	A	T	Chr12	14743226	LG12	7.06423
Chr12_014969922	T	A	Chr12	14969922	LG12	7.69981
Chr12_015294999	G	A	Chr12	15294999	LG12	9.63524
Chr12_015697964	C	G	Chr12	15697964	LG12	9.63624
Chr12_016389253	T	C	Chr12	16389253	LG12	11.5717
Chr12_016937873	G	T	Chr12	16937873	LG12	12.0885
Chr12_019310478	T	A	Chr12	19310478	LG12	18.5086
Chr12_020088195	T	C	Chr12	20088195	LG12	24.3702
Chr12_020702387	T	A	Chr12	20702387	LG12	24.6771
Chr12_021464128	A	G	Chr12	21464128	LG12	34.578
Chr12_022351097	T	A	Chr12	22351097	LG12	41.6644
Chr12_023086393	A	G	Chr12	23086393	LG12	43.0093
Chr12_023954172	A	G	Chr12	23954172	LG12	46.8996
Chr12_024179053	C	A	Chr12	24179053	LG12	50.5102
Chr12_024479831	A	G	Chr12	24479831	LG12	51.9145
Chr12_024815700	C	T	Chr12	24815700	LG12	54.7401
Chr12_026068373	G	A	Chr12	26068373	LG12	62.4477
Chr13_001254054	A	G	Chr13	1254054	LG13	0
Chr13_003057388	C	T	Chr13	3057388	LG13	4.00138
Chr13_003700316	C	A	Chr13	3700316	LG13	4.55399
Chr13_004316717	T	G	Chr13	4316717	LG13	9.15402
Chr13_004514528	C	A	Chr13	4514528	LG13	9.70662
Chr13_005038595	C	T	Chr13	5038595	LG13	11.9539
Chr13_005325162	A	T	Chr13	5325162	LG13	12.5065
Chr13_006452589	A	G	Chr13	6452589	LG13	17.1065
Chr13_006693641	C	T	Chr13	6693641	LG13	17.6591
Chr13_007252342	C	A	Chr13	7252342	LG13	19.3351
Chr13_008056108	A	G	Chr13	8056108	LG13	21.5824
Chr13_008268252	C	T	Chr13	8268252	LG13	22.135
Chr13_009119354	A	G	Chr13	9119354	LG13	24.9601
Chr13_009425377	T	G	Chr13	9425377	LG13	27.2074
Chr13_010793480	G	C	Chr13	10793480	LG13	31.2088
Chr13_010847640	G	A	Chr13	10847640	LG13	31.7614
Chr13_011193954	A	C	Chr13	11193954	LG13	31.7624
Chr13_011296360	C	A	Chr13	11296360	LG13	32.315
Chr13_012985901	A	C	Chr13	12985901	LG13	35.7248
Chr13_014558297	T	A	Chr13	14558297	LG13	39.1346
Chr13_014781042	A	G	Chr13	14781042	LG13	40.2457
Chr13_015422980	G	A	Chr13	15422980	LG13	41.9217
Chr13_015675976	T	A	Chr13	15675976	LG13	42.4743
Chr13_016384675	A	G	Chr13	16384675	LG13	43.0269
Chr13_017680399	G	A	Chr13	17680399	LG13	43.5795
Chr13_017954724	T	G	Chr13	17954724	LG13	44.1321
Chr13_020271973	T	C	Chr13	20271973	LG13	44.6847
Chr13_020674206	G	C	Chr13	20674206	LG13	44.6857
Chr13_021077623	C	A	Chr13	21077623	LG13	46.3617
Chr13_022227037	C	A	Chr13	22227037	LG13	48.0377
Chr13_024784526	C	T	Chr13	24784526	LG13	52.6377
Chr13_025818375	T	C	Chr13	25818375	LG13	53.7488
Chr13_027940925	A	C	Chr13	27940925	LG13	56.574
Chr13_029892986	G	A	Chr13	29892986	LG13	59.3992
Chr13_030354557	A	G	Chr13	30354557	LG13	62.2243
Chr13_030694788	G	A	Chr13	30694788	LG13	63.3343
Chr13_031770180	C	A	Chr13	31770180	LG13	64.6568
Chr13_031770225	T	C	Chr13	31770225	LG13	65.3036
Chr13_033101596	T	C	Chr13	33101596	LG13	70.2164
Chr14_000502380	T	A	Chr14	502380	LG14	0
Chr14_001367489	T	C	Chr14	1367489	LG14	3.62149
Chr14_001567055	A	G	Chr14	1567055	LG14	4.76631
Chr14_001567086	C	A	Chr14	1567086	LG14	4.76901
Chr14_004083331	C	T	Chr14	4083331	LG14	18.5818
Chr14_005393796	C	G	Chr14	5393796	LG14	19.907
Chr14_005833244	T	A	Chr14	5833244	LG14	20.5657
Chr14_006760036	G	A	Chr14	6760036	LG14	24.6687
Chr14_007318361	G	A	Chr14	7318361	LG14	30.2341
Chr14_007835536	A	T	Chr14	7835536	LG14	31.5593
Chr14_009416920	G	A	Chr14	9416920	LG14	41.0315
Chr14_010161566	T	G	Chr14	10161566	LG14	45.1345
Chr14_012705998	A	C	Chr14	12705998	LG14	49.2374
Chr14_014711536	C	T	Chr14	14711536	LG14	51.2398
Chr14_014733050	G	C	Chr14	14733050	LG14	51.2425
Chr14_015323788	A	G	Chr14	15323788	LG14	51.2452
Chr14_015601448	C	T	Chr14	15601448	LG14	51.904
Chr14_017034541	T	C	Chr14	17034541	LG14	51.9067
Chr14_017488241	A	G	Chr14	17488241	LG14	55.2975
Chr14_018155062	A	T	Chr14	18155062	LG14	59.4005
Chr14_020837429	G	A	Chr14	20837429	LG14	59.4032
Chr14_020927641	G	A	Chr14	20927641	LG14	59.4059
Chr14_021809850	A	G	Chr14	21809850	LG14	59.4086
Chr14_022173953	C	T	Chr14	22173953	LG14	60.0673
Chr14_023025646	A	G	Chr14	23025646	LG14	62.0697
Chr14_023573519	C	T	Chr14	23573519	LG14	64.0722
Chr14_024063521	A	G	Chr14	24063521	LG14	66.0746
Chr14_024433585	G	T	Chr14	24433585	LG14	66.7333
Chr14_025445765	C	A	Chr14	25445765	LG14	69.4242
Chr14_025729732	C	T	Chr14	25729732	LG14	70.7494
Chr14_026078473	G	A	Chr14	26078473	LG14	72.7121
Chr14_026711034	C	G	Chr14	26711034	LG14	75.0619
Chr14_028841222	A	G	Chr14	28841222	LG14	79.1096
Chr14_029048448	C	T	Chr14	29048448	LG14	79.1106
Chr14_030024862	T	A	Chr14	30024862	LG14	79.6632
Chr15_000937161	G	A	Chr15	937161	LG15	0
Chr15_001226374	A	G	Chr15	1226374	LG15	0.551492
Chr15_001313846	A	G	Chr15	1313846	LG15	0.552492
Chr15_001633838	G	A	Chr15	1633838	LG15	0.828003
Chr15_002944645	C	A	Chr15	2944645	LG15	4.28589
Chr15_004434055	C	T	Chr15	4434055	LG15	9.32766
Chr15_004564750	C	T	Chr15	4564750	LG15	9.89732
Chr15_004564761	A	T	Chr15	4564761	LG15	9.89832
Chr15_004564899	A	G	Chr15	4564899	LG15	9.89932
Chr15_004564918	T	A	Chr15	4564918	LG15	9.90032
Chr15_005231583	G	A	Chr15	5231583	LG15	13.8101
Chr15_006384738	G	C	Chr15	6384738	LG15	27.2577
Chr15_007195232	T	C	Chr15	7195232	LG15	27.7983
Chr15_008330758	T	A	Chr15	8330758	LG15	29.4374
Chr15_008512500	A	G	Chr15	8512500	LG15	30.5539
Chr15_008725768	A	C	Chr15	8725768	LG15	31.1067
Chr15_008725817	G	C	Chr15	8725817	LG15	31.1077
Chr15_009402110	C	T	Chr15	9402110	LG15	35.7039
Chr15_009751843	G	T	Chr15	9751843	LG15	35.7125
Chr15_011043321	C	A	Chr15	11043321	LG15	38.1595
Chr15_011645024	C	T	Chr15	11645024	LG15	40.4721
Chr15_012033773	G	A	Chr15	12033773	LG15	43.1372
Chr15_012494452	G	T	Chr15	12494452	LG15	43.1382
Chr15_012811644	A	G	Chr15	12811644	LG15	43.1788
Chr15_013144702	G	A	Chr15	13144702	LG15	43.1798
Chr15_013754455	G	T	Chr15	13754455	LG15	45.1059
Chr15_013754483	C	T	Chr15	13754483	LG15	45.1093
Chr15_014033649	C	A	Chr15	14033649	LG15	46.22
Chr15_014033650	A	G	Chr15	14033650	LG15	46.7722
Chr15_014084179	C	T	Chr15	14084179	LG15	46.7732
Chr15_014084200	C	T	Chr15	14084200	LG15	47.325
Chr15_015110397	G	C	Chr15	15110397	LG15	50.1821
Chr15_015110420	G	A	Chr15	15110420	LG15	50.7344
Chr15_015311903	G	C	Chr15	15311903	LG15	50.7364
Chr15_016098117	A	T	Chr15	16098117	LG15	52.445
Chr15_016601206	G	C	Chr15	16601206	LG15	53.1812
Chr15_016601247	T	C	Chr15	16601247	LG15	54.6035
Chr15_016953733	C	T	Chr15	16953733	LG15	54.7619
Chr15_017266390	C	A	Chr15	17266390	LG15	54.7629
Chr15_017476671	C	T	Chr15	17476671	LG15	54.7639
Chr15_017476691	T	G	Chr15	17476691	LG15	54.7649
Chr15_017549406	G	C	Chr15	17549406	LG15	55.493
Chr15_018118967	G	C	Chr15	18118967	LG15	55.4946
Chr15_018220871	A	G	Chr15	18220871	LG15	55.4956
Chr15_018693681	C	T	Chr15	18693681	LG15	57.2884
Chr15_020548727	G	A	Chr15	20548727	LG15	57.7328
Chr15_021002353	G	T	Chr15	21002353	LG15	57.7338
Chr15_022293463	C	T	Chr15	22293463	LG15	57.7348
Chr15_023071199	G	T	Chr15	23071199	LG15	57.7358
Chr15_023788833	G	A	Chr15	23788833	LG15	59.5386
Chr15_024855881	C	T	Chr15	24855881	LG15	60.2559
Chr15_025160344	G	T	Chr15	25160344	LG15	60.2569
Chr15_025636663	A	T	Chr15	25636663	LG15	60.5325
Chr15_029050532	C	T	Chr15	29050532	LG15	70.5638
Chr15_030018748	C	T	Chr15	30018748	LG15	72.0526
Chr15_030538192	T	C	Chr15	30538192	LG15	74.2059
Chr15_030916559	A	G	Chr15	30916559	LG15	75.0935
Chr15_031109170	C	T	Chr15	31109170	LG15	75.6451
Chr15_031677849	T	C	Chr15	31677849	LG15	75.6461
Chr15_031678238	C	A	Chr15	31678238	LG15	75.6471
Chr15_032707754	C	T	Chr15	32707754	LG15	80.0317
Chr15_033332166	T	A	Chr15	33332166	LG15	80.4773
Chr15_033826113	C	T	Chr15	33826113	LG15	83.8878
Chr15_034438401	T	C	Chr15	34438401	LG15	85.5639
Chr15_035427998	T	A	Chr15	35427998	LG15	89.566
Chr15_036688551	T	G	Chr15	36688551	LG15	94.167
Chr15_038225793	T	C	Chr15	38225793	LG15	105.877
Chr15_038342529	C	T	Chr15	38342529	LG15	106.429
Chr15_039357665	C	A	Chr15	39357665	LG15	106.982
Chr15_039428045	G	A	Chr15	39428045	LG15	108.093
Chr15_039428047	G	A	Chr15	39428047	LG15	108.645
Chr15_039786990	C	A	Chr15	39786990	LG15	109.756
Chr15_040482953	C	T	Chr15	40482953	LG15	110.868
Chr16_000718592	C	T	Chr16	718592	LG16	0
Chr16_001018373	C	A	Chr16	1018373	LG16	2.24696
Chr16_001481054	T	C	Chr16	1481054	LG16	6.84608
Chr16_001481063	A	G	Chr16	1481063	LG16	7.3988
Chr16_001501846	A	G	Chr16	1501846	LG16	8.50991
Chr16_001504350	A	G	Chr16	1504350	LG16	9.06262
Chr16_001511424	G	A	Chr16	1511424	LG16	9.61533
Chr16_001511431	A	G	Chr16	1511431	LG16	10.168
Chr16_002483220	A	G	Chr16	2483220	LG16	11.8439
Chr16_002577310	T	G	Chr16	2577310	LG16	12.955
Chr16_002596469	C	A	Chr16	2596469	LG16	13.5077
Chr16_002601304	C	T	Chr16	2601304	LG16	13.5087
Chr16_002601307	G	A	Chr16	2601307	LG16	13.5097
Chr16_004969739	G	T	Chr16	4969739	LG16	15.7566
Chr16_005180849	C	G	Chr16	5180849	LG16	16.3094
Chr16_005915750	C	A	Chr16	5915750	LG16	17.9852
Chr16_006552947	T	C	Chr16	6552947	LG16	21.3944
Chr16_007028986	C	T	Chr16	7028986	LG16	23.6413
Chr16_007484287	T	C	Chr16	7484287	LG16	24.7524
Chr16_007547122	C	A	Chr16	7547122	LG16	25.3051
Chr16_007688884	C	G	Chr16	7688884	LG16	25.3061
Chr16_008719706	C	T	Chr16	8719706	LG16	25.8589
Chr16_008766578	C	T	Chr16	8766578	LG16	27.5347
Chr16_009521171	G	A	Chr16	9521171	LG16	30.3594
Chr16_010141365	T	A	Chr16	10141365	LG16	32.6063
Chr16_010385843	G	A	Chr16	10385843	LG16	34.8533
Chr16_010539261	T	C	Chr16	10539261	LG16	35.406
Chr16_011503019	A	G	Chr16	11503019	LG16	35.9587
Chr16_014554031	T	G	Chr16	14554031	LG16	38.7834
Chr16_014814523	T	C	Chr16	14814523	LG16	41.6081
Chr16_016033268	C	A	Chr16	16033268	LG16	43.8551
Chr16_016034249	T	C	Chr16	16034249	LG16	43.8561
Chr16_016034287	T	A	Chr16	16034287	LG16	43.8571
Chr16_016835654	G	A	Chr16	16835654	LG16	44.4098
Chr16_017598486	A	G	Chr16	17598486	LG16	44.9625
Chr16_018260202	C	T	Chr16	18260202	LG16	44.9635
Chr16_019249644	A	G	Chr16	19249644	LG16	46.0746
Chr16_020629619	C	T	Chr16	20629619	LG16	48.3216
Chr16_020803416	T	G	Chr16	20803416	LG16	48.3226
Chr16_021960658	T	C	Chr16	21960658	LG16	51.7318
Chr16_023507625	G	A	Chr16	23507625	LG16	52.2845
Chr16_023667879	T	A	Chr16	23667879	LG16	52.8372
Chr16_023940127	C	T	Chr16	23940127	LG16	53.9483
Chr16_024110569	G	A	Chr16	24110569	LG16	54.5011
Chr16_025659921	T	G	Chr16	25659921	LG16	59.1002
Chr16_025956466	A	G	Chr16	25956466	LG16	60.776
Chr16_026512923	G	A	Chr16	26512923	LG16	62.44
Chr16_026512934	C	G	Chr16	26512934	LG16	62.4416
Chr16_027257759	A	G	Chr16	27257759	LG16	67.0408

## Sheet: Supplmental Table S7
Supplemental Table S7. Summary statistics of the linkage map constructed for the F1 population.
Linkage group	Chromosome	Map length (cM)	Markers per cM	Total marker	Maximum gap (cM)
LG1	1	141.9	0.634	90	8.8
LG2	2	89.4	0.682	61	10.1
LG3	3	125.7	0.66	83	8.1
LG4	4	117.7	0.569	67	17.9
LG5	5	143.4	0.474	68	11
LG6	6	88.1	0.465	41	21.6
LG7	7	137.1	0.853	117	9.6
LG8	8	117.7	0.782	92	7.9
LG9	9	112	0.777	87	6.8
LG10	10	72	0.764	55	9.9
LG11	11	103.3	0.523	54	17.6
LG12	12	62.3	0.674	42	9.9
LG13	13	70.5	0.553	39	4.9
LG14	14	79.7	0.439	35	13.8
LG15	15	111	0.658	73	13.4
LG16	16	67.4	0.727	49	4.6
Genome-wide statistics		1639.2	0.64	1053	21.6
